# Supplementary material for: Gut microbiome-derived phenyl sulfate contributes to albuminuria in diabetic kidney disease
Source: Nat Commun. 2019 Apr 23;10:1835. doi: 10.1038/s41467-019-09735-4 (PMC6478834; doi:10.1038/s41467-019-09735-4)
Supplement: Supplementary file 3 — Supplementary Data 1 [file 41467_2019_9735_MOESM3_ESM.xlsx]

## Sheet: Supplementary Data 1
Supplementary Data 1
The untargeted metabolome profiling analysis
Figs 1c-f, Supp. Figs 2a-d and Supp. Table 1
Compound	m/z	Retention time (min)	Ctrl_d7_01	Ctrl_d7_02	Ctrl_d7_03	Ctrl_d7_04	Ctrl_d7_05	Ctrl_d7_06	Ctrl_d7_07	Ctrl_d7_08	Ctrl_d7_09	Ctrl_d7_10	Ctrl_d7_11	Ctrl_d7_12	Ctrl_d7_13	Ctrl_d7_14	Ctrl_d7_15	Ctrl_d7_16	Ctrl_d7_17	Ctrl_d7_18	Ctrl_d63_01	Ctrl_d63_02	Ctrl_d63_03	Ctrl_d63_04	Ctrl_d63_05	Ctrl_d63_06	Ctrl_d63_07	Ctrl_d63_08	Ctrl_d63_09	Ctrl_d119_01	Ctrl_d119_02	Ctrl_d119_03	Ctrl_d119_04	Ctrl_d119_05	Ctrl_d119_06	Ctrl_d119_07	Ctrl_d119_08	TG_d63_01	TG_d63_02	TG_d63_03	TG_d63_04	TG_d63_05	TG_d63_06	TG_d63_07	TG_d63_08	TG_d63_09	TG_d63_10	TG_d63_11	TG_d119_01
File Name			20121204_B005AFAMM_NEG	20121204_B011AFAMM_NEG	20121204_B016AFAMM_NEG	20121204_B023AFAMM_NEG	20121204_B024AFAMM_NEG	20121204_B027AFAMM_NEG	20121204_B028AFAMM_NEG	20121204_B034AFAMM_NEG	20121204_B038AFAMM_NEG	20121204_B042AFAMM_NEG	20121204_B043AFAMM_NEG	20121204_B048AFAMM_NEG	20121204_B050AFAMM_NEG	20121204_B053AFAMM_NEG	20121204_B054AFAMM_NEG	20121204_B057AFAMM_NEG	20121204_B061AFAMM_NEG	20121204_B063AFAMM_NEG	20121204_B008AFAMM_NEG	20121204_B009AFAMM_NEG	20121204_B010AFAMM_NEG	20121204_B012AFAMM_NEG	20121204_B017AFAMM_NEG	20121204_B022AFAMM_NEG	20121204_B041AFAMM_NEG	20121204_B047AFAMM_NEG	20121204_B052AFAMM_NEG	20121204_B020AFAMM_NEG	20121204_B029AFAMM_NEG	20121204_B031AFAMM_NEG	20121204_B035AFAMM_NEG	20121204_B044AFAMM_NEG	20121204_B049AFAMM_NEG	20121204_B051AFAMM_NEG	20121204_B060AFAMM_NEG	20121204_B004AFAMM_NEG	20121204_B006AFAMM_NEG	20121204_B013AFAMM_NEG	20121204_B018AFAMM_NEG	20121204_B019AFAMM_NEG	20121204_B026AFAMM_NEG	20121204_B033AFAMM_NEG	20121204_B036AFAMM_NEG	20121204_B039AFAMM_NEG	20121204_B040AFAMM_NEG	20121204_B046AFAMM_NEG	20121204_B007AFAMM_NEG
3.11_55.1718m/z	55.1718	3.1079	613.633	10159.6	3677.43	1447.39	1842.83	15681.6	5706.84	740.573	3189.69	1650.25	5361.01	6501.57	1182.75	0	0	589.451	253.846	0	8096.57	6356.47	0	604.574	4929.25	0	8992.27	2410.44	12275.7	2429.72	722.884	2767.2	5031.56	1089.88	0	0	0	748.121	11456.9	12224.7	7460.12	841.144	30789.3	1904.35	6738.51	5869.34	9530.93	385.424	0
1.95_55.6207m/z	55.6207	1.95193	0	178.685	0	0	0	0	0	0	0	0	174.485	0	0	0	0	0	0	0	0	0	0	0	0	0	0	324.638	0	0	0	0	0	0	0	464.648	0	656.769	0	2089.55	323.617	0	0	2371.94	2978	0	0	0	0
3.09_55.6428m/z	55.6428	3.08695	0	0	0	0	8.99554	516.058	0	0	1322.34	312.943	0	0	6625.57	3432.8	3938.59	4855.33	51.55	806.151	128.231	0	0	0	4225.71	1007.49	987.712	517.477	2136.55	0	9.73347	3291.43	3815.84	2903.93	2222.85	3448.31	4530.44	0	0	0	0	1940.9	0	3092.83	0	1657.76	2060.7	3428.54	0
3.09_55.6948m/z	55.6948	3.08695	1.7084	0	784.757	2070.33	2509.75	7746.3	5350.5	1344.9	709.851	4320.29	3340.37	0	4679.66	12798	3729.09	798.136	0	959.742	598.786	97.7695	0	2189.35	1950.91	2999.45	0	1592.45	223.136	58.4327	2126.04	2612.48	7352.9	2532.68	6261.53	5307.89	7722.12	0	0	0	10187.1	5294.51	241.346	11743.9	0	993.463	5538.46	79.432	0
3.09_55.7502m/z	55.7502	3.08695	0	0	0	2307.02	0	1455.16	3447.68	1783.16	0	4251.48	1343.99	1410.28	1652.42	3478.76	4626.63	4275.92	262.543	598.137	0	0	1674.04	1176.31	0	840.623	2916.15	4036.04	5520.5	0	0	3910.92	2108.88	5657.54	3164.03	4358.55	3345.07	0	0	0	616.49	2195.55	40.4662	1730.24	13621.8	4882.21	106.786	2137.19	0
3.11_56.3404m/z	56.3404	3.1079	0	0	0	71.1882	0	955.304	865.573	249.732	1.27963	0	0	719.127	2718.98	0	136.97	0	0	0	0	984.236	1308.73	975.005	1100.17	0.000221895	1281.84	5687.61	997.315	750.707	173.715	180.154	2991.14	0	0	1265.58	0	0	0	1396.16	0	2156.23	646.561	0	2390.8	199.41	0	759.323	0
6.00_56.9796m/z	56.9796	5.99802	25024.7	101723	19961	19025.5	16990.7	20878.1	9648.84	1.47658	304.904	0	0	0	0	0	0	0	0	0	65135.2	91976.5	39824.8	86024.6	43811.1	27617.7	0	0	0	17136.2	6282.05	3918.26	0	0	27.9028	0	0	51360.9	21887.6	17913.7	34027.1	19960.8	19106.6	0	0	0	0	0	16654.6
3.60_58.5292m/z	58.5292	3.59783	31.775	1253.46	780.697	1013.06	2668.67	850.849	2420.45	3876.83	1536.03	1352.49	120.629	1574.48	1398.64	3.04163	3654.7	607.699	3346.84	90.2715	959.477	1155.67	1748.11	2382.31	977.472	869.474	340.759	556.851	1333.39	3934.53	1701.68	63.8761	5305.16	1951.12	2594.66	4244.59	4659.79	184.84	0	1119.99	2276	670.737	807.115	453.163	962.692	2675.41	3155.59	738.578	585.969
0.51_64.0118m/z	64.0118	0.512333	6836.98	3390.92	10217.7	2327.43	0	13037.6	0	1908.55	10076	935.815	8239.62	0	652.614	111464	0	0	178713	0	1417.68	0	16809.5	2229.42	18570.1	87256	0	0	14235.8	0	0	2882.59	0	0	61832.2	0	2896.02	6301.54	2366.28	617.934	164.564	0	0	727.215	417.915	51869.3	0	0	23744
3.66_65.5951m/z	65.5951	3.66068	0	61.9453	913.03	136.708	0	942.742	1295.54	2005.9	2865.68	1144.85	1963.11	367.511	527.001	297.743	660.225	1122.49	1793.67	0	1083.48	370.759	849.724	2455.39	1261.88	38.4773	971.654	1172.43	113.824	4465.03	2409.35	2449.4	45.7212	0	632.031	250.136	962.794	182.107	652.106	1639.36	2826.4	1463.79	3020.67	986.62	963.253	448.209	272.308	930.504	74.2758
0.75_68.8605m/z	68.8605	0.7515	1881.98	1209.07	219.252	0	1674.76	6.53266	773.798	1097.89	591.391	2.25957	794.468	1713.93	0	0	0	210.472	0	0	1070.24	631.824	456.944	883.067	0	1827.95	519.692	1153.57	626.202	581.051	310.718	0	0	0	0	0	667.312	0	871.309	0	20.3534	0	968.15	406.928	0	0	227.37	0	1241.53
0.50_69.7665m/z	69.7665	0.501867	1989.52	0	3603.43	3204.7	357.184	845.859	588.073	0	4423.77	0	1301.89	1170.68	4416.24	2919.44	676.212	4132.44	1988.97	3529.05	6.47284	1282.41	0	0	1912.55	2308.06	725.924	0	2711.83	0	0	222.406	2806.17	976.395	1246.01	1158.8	0	0	0	1031.25	423.985	571.714	527.456	0	0	1198.1	2914.21	699.809	65.7036
3.60_69.8676m/z	69.8676	3.59783	1081.67	3572.88	0	116.314	238.131	205.434	2109.07	3575.68	0	0	2729.49	0	828.636	641.893	1714.53	0	459.325	68.1273	1051	869.007	1167.2	3840.15	1040.83	2887.35	6250.28	3033.23	1403.29	6341.48	1171.13	0	4897.23	4852.34	8288.84	1475.84	1263.33	953.522	1413.49	604.786	0	394.413	0	1387.65	3493.67	1723.26	1708.1	3195.15	1993.63
3.61_70.0174m/z	70.0174	3.60832	1875	15461.4	11741.8	6938.4	2602.92	9926	2850.36	5500.03	9038.09	7081.26	16886.1	5917.98	11019.2	1895.93	13640.7	6395.19	4515.86	7607.78	13440.8	14486.5	10532.1	13545.7	18959	21890.2	17916.4	23020.8	22542	21572.7	21624.9	28763.6	10177.6	24743.3	24830.3	21049.4	10683.4	2664.07	8341.71	6885.1	19872.6	15404.9	15926.4	9436.91	5746.99	15025.5	11232	11062.9	13451.2
2.75_70.9969m/z	70.9969	2.75412	304956	335885	409464	441939	270192	329401	288396	350527	404816	323024	414767	352616	396778	390186	390063	413478	422380	419636	216753	230961	297471	291657	286474	260353	285351	319216	373366	298457	335789	340595	383399	384208	383775	382260	400750	104811	220501	281651	268109	319750	279617	259586	328593	297401	265468	318755	221361
2.34_71.9923m/z	71.9923	2.33713	21515.2	24055.7	21742.1	21979.2	15271	25302.9	26923.8	26162.6	19583.7	16605.3	22496.4	27253.9	22287.9	17051.1	28672.8	28819.9	23489.4	27514	25207.6	24051.4	19337.8	25365.6	21401.7	26292.3	24738.3	21960.6	19067.8	28328.8	24970.4	28723.7	29918	21960.5	21784.6	21346.5	27316.9	23269.7	19124.7	24060.5	23689.9	23518.3	25393.7	21920.2	22988	17212.8	14793.4	25167.6	27420.1
3.41_71.9934m/z	71.9934	3.41167	0	16.063	1708.17	848.374	33.2797	444.488	406.797	384.531	497.393	790.167	574.849	158.295	461.223	0	1090.37	483.06	633.378	690.169	0	0	2.17432	993.977	226.948	242.528	0.635999	0	737.845	1030.78	699.033	849.844	976.505	704.742	284.241	488.249	604.361	0	0	0	0	502.336	199.709	323.352	305.858	378.864	896.9	167.591	0
0.51_72.3502m/z	72.3502	0.512333	6481.17	0.145369	7285.54	4617.42	1067.92	17490.7	2530.4	6825.36	7985.62	1371.37	1447.11	5521.47	6119.58	7422.04	3898.93	17582.7	9190.97	10555.8	1405.04	2357.91	0	1239.66	906.061	2314.83	5434.45	2813.97	1844.09	1661.64	0	1780.85	5830.44	3444.16	5200.28	3002.41	903.724	6146.72	663.602	2134.99	1523.15	4665.87	9046.54	1724.67	1566.05	3670.25	14320	2800.85	11164.6
0.51_72.3510m/z	72.351	0.512333	9634.8	3869.98	4372.71	8569.61	3403.88	13408	6805.14	6201.47	16427.2	1771.48	3878.23	10490.5	13063.2	12101.9	8783.31	17765.2	29565.6	7214.1	1838.34	4311.73	0	1284.71	3284.12	4493.93	9228.04	3379.44	3041.59	3299.55	3635.97	6756.93	9819.4	1496.83	17298.2	6772.5	5857.56	9107.85	2058.07	1283.51	5425.22	2393.6	5728.7	1784.44	2072.87	14706.4	19542.1	9778.77	11450.4
0.53_72.3630m/z	72.363	0.530917	589.507	953.482	534.58	2293.62	895.099	225.369	945.275	661.269	1337.76	612.659	1638.43	0	84.7864	843.073	962.491	1495.14	2576.97	648.597	164.63	456.498	0	0	117.912	171.851	851.57	1645.02	542.219	2206.6	1276.35	860.569	2613.28	1697.19	1171.42	780.505	1964.16	388.737	411.796	646.815	1693.66	728.344	2469.14	22.6276	30.727	4099.65	3430.02	2561.67	1087.93
0.55_72.3703m/z	72.3703	0.552083	1638.49	570.657	1879.02	2473.56	293.656	5660.13	1744.98	1763.99	5883.02	2016.53	611.004	4644.35	1043.68	5160.06	1844.53	4247.48	6893.09	3444.5	550.762	1796.79	0	995.268	0	2951.85	1024.73	1018.13	581.5	551.458	643.886	588.166	814.729	2138.63	6716.28	1588.89	1708.13	1230.23	187.624	844.288	2384.39	422.505	335.624	332.541	2068.22	3675.26	105.397	641.165	2382.84
2.73_72.9761m/z	72.9761	2.73318	7518.13	8448.94	9096.85	9695.93	10527.2	12317.7	8799.14	10326.3	9114.52	10803.9	9603.23	8297.8	9978.79	12846.8	9709.53	10904.4	10790.4	9743.98	12234.5	11334.2	11746.7	10844.4	9925.46	10504.4	10287.1	8917.17	9764.95	9325.15	9792.97	9775.7	11420.6	10227	9503.53	9940.38	11884.6	8966.14	11379.1	11684.3	9537.71	10721.1	9443.12	9206.85	10317	8674.26	9550.1	8533.22	8735.73
3.29_72.9762m/z	72.9762	3.28597	29069.4	23724.1	20168	8398.81	14004.2	13169.2	10127.1	10963	9475.31	7445.91	8075.72	7876.48	11416.8	7904.09	7297.25	10584.2	5825.26	5391.24	27016.3	19742.8	19706.3	23265.4	14798.3	16512.8	19378.5	16242.8	7723.62	16426.5	20416.1	14342	11628.6	9961.72	9223.03	10608	12323.7	32332.1	28512	15308.9	17089.2	16972.2	15117.6	9389.12	6646.81	4109.16	8289.22	12334.4	38701.6
1.89_73.0112m/z	73.0112	1.88908	3372.61	2228.1	2359.78	1941.14	3710.17	2832.91	2045.03	1539.84	160.574	5581.53	115.531	269.384	1200.09	2033.56	385.375	669.823	202.427	246.358	207.206	0	3674.88	2512.77	3454.54	257.462	0	0	832.92	340.219	1221.11	388.672	0	576.638	0	1704.47	1089.13	2963.54	10075.3	2839.06	1868.21	5656.87	2418.78	2534.12	1668.89	26190.5	27397.6	1109.35	4001.12
1.96_73.0124m/z	73.0124	1.96242	20670.8	22966.1	19505.8	18900	27763.1	34374	25451.2	25270	16592.4	22930.9	22924.7	22264.4	25920.1	22642.9	28222.8	31411.7	19460.3	27381.9	32276.6	29956.9	23525.6	44619	23292	30897	39695.3	42770.8	23347.5	31810.4	47779.5	30142.5	28092.3	33754.6	28362	29452.3	48842.3	25397.5	28705.8	17136.3	26384.8	27915.6	31749.7	18791.6	20839.7	5324.64	14889.4	27774.6	33462.2
2.46_74.0077m/z	74.0077	2.46302	23048.1	34662.4	23437.2	23690	18784.3	28784	31286.1	28923.8	29502.9	19848.8	32422.7	32488.2	29883	21329.3	33313.1	32974.2	34194.9	34386	21888.4	21668.3	23694.3	26893.2	25207.1	19872.7	25251.7	24300.1	24875.8	37237.5	29490.5	37421.4	39345.3	27855.1	31080.7	32958.5	33121.6	27897.8	18884	24744.8	27271.2	22458.2	23934.5	22178.9	24580.2	17740.1	16796.5	26946.4	29154.6
3.24_74.0078m/z	74.0078	3.24407	24457.6	37428.1	52110.1	65645.4	42917.1	41832.8	45262.1	44330.8	51232.3	38153.4	58398.8	48618.9	46053.4	39315.4	55417	45001.9	34996.5	41485.3	22972.7	24067.7	30703.3	34980.2	36698.3	38714.3	41400.1	41459.4	39253.6	47874	39166.1	43941.5	47303.9	38177.8	40052.8	40326.6	32176.4	22064.6	23433.9	31782.8	41570.5	39887.7	35784.2	38582.7	40754	39869.2	34533.8	36639.2	24634.4
2.74_74.0079m/z	74.0079	2.74365	30784.6	31066.1	35331.9	39406.2	24623.3	32985.9	27555.2	27025.5	29730.5	24298	26625.5	26004.4	29522.5	26158.2	22860.7	24532.9	28293.5	19798.5	9386.49	12942.6	21073.8	20190.6	20439.4	14008.2	18013.5	19234.7	21239.8	20401.9	21910.6	24599.6	28632.4	21631.7	23425.6	20948.2	25457.8	11227	16801.2	21295.2	18528.9	23823.5	16887.4	17723.7	22313.2	16019.1	19357.7	21305.7	19150.4
0.50_74.2014m/z	74.2014	0.501867	4265.82	613.972	14173.4	5989.97	5056.08	2580.68	304.118	742.211	44276.2	23.5558	7646.18	9758.96	23881.1	10172.5	499.925	8970.88	6157.86	5589.1	2048.14	6570.41	4794.88	4144.67	9023.86	1310.72	1438.69	2940.92	7833.15	647.945	4578.94	819.359	15433.7	4089.93	7693.29	2896.23	0	4406.99	440.566	5541.62	6099.63	5253.52	7852.63	2697.49	4882.19	6333.56	8329.17	14398.3	11567.4
0.51_74.2068m/z	74.2068	0.512333	12761.8	2641.13	777.865	9930.97	525.639	4965.28	2792.97	828.651	26914.6	1785.17	2378.65	2663.17	27065.3	22452	1800.21	16022.5	30758	9240.88	3611.44	5937.65	1746.11	6596.84	11431.7	31664.8	773.657	880.314	9223.05	1434.78	1961.66	0	3980.65	388.808	10547.2	6841.17	0	1598.35	0	4015.96	1057.15	947.542	4265.58	348.148	5623.65	17598.3	36347.2	1897.96	1364.15
0.50_74.2142m/z	74.2142	0.501867	1222.23	326.825	12291.2	1857.66	5534.78	3072.86	3036.28	456.516	14816.9	767.009	7447.27	3684.14	19653.3	402.196	1239.81	3365.26	2525.36	3559.81	2390.62	5348.64	2608.33	743.3	5200.69	4324.11	705.896	1390.55	5501.73	95.9436	1188.44	0	7447.98	1671.44	4282.86	1917.44	552.299	2834.47	0	4825.78	7130.52	2671.74	1897.86	1081.91	1940.6	2772.8	6168.93	4612.77	3020.08
1.97_77.8716m/z	77.8716	1.97288	522.461	1639.42	765.469	315.157	3514.06	3768.94	4052.89	2468.48	878.753	1529.94	1172.74	760.387	2259.25	2546.41	1017.96	1148.97	1364.02	1281.02	1076.33	770.281	3613.51	1705.57	2419.16	333.093	724.436	549.903	740.426	1568.59	82.1033	1315.05	1067.96	2265.03	1608.56	3358.54	415.926	1523.35	3491.1	2240.92	289.613	4129.47	2563.65	776.297	5836.15	73.7538	1579.86	1673.28	829.965
4.07_77.9527m/z	77.9527	4.06707	1493.1	1524.62	0	398.901	1167.45	1226.49	402.313	294.809	294.705	624.07	312.92	12.3554	0	234.987	1064.96	257.952	207.533	254.111	3318.71	812.557	598.671	1746.39	1259.62	920.95	0	330.479	253.948	1399.06	540.013	1550.15	1477.73	0	760.615	198.259	0	2298.72	1203.58	1185.14	0	1959.22	442.518	0	2542.55	1068.41	289.896	882.756	2844.73
3.91_77.9528m/z	77.9528	3.91213	1401.45	1550.35	1306.99	883.927	65.236	1385.25	1581.36	733.451	1278.65	1511.67	817.459	0	565.14	1302	0	0	508.5	0	1743.35	2349.48	1538.97	1817.01	3158.84	530.584	0	1286.2	0	1968.53	1306.45	2887.89	602.068	664.799	0	0	991.273	2381.27	4792.77	1131.1	2113.97	1976.66	2557.3	1559.32	1473.1	1542.23	0	1155.37	1767.82
1.97_78.3838m/z	78.3838	1.97288	626.562	2076.16	1861.98	682.285	660.441	923.797	62.6823	518.149	927.997	271.246	245.479	1072.91	1417.84	1598.2	348.999	635.987	1459.28	0	1025.06	681.228	1708.75	1248.57	1684.94	430.195	8.0048	548.155	277.661	425.37	1188.07	1664.03	261.378	466.668	572.763	1077.75	488.224	1522.76	1392.72	0	1216.94	2773.33	1278.72	1860.14	1522.69	1570.22	1848.21	639.227	0
1.97_78.9420m/z	78.942	1.97288	51811.9	37288.2	41445.2	43208.7	48765.2	45872.3	42575	40240.7	44783.1	40318.9	30205.3	33374.2	53010.2	42827.3	33949.9	42584.6	43976.2	27913.3	40161.5	39813.2	56956.5	42917.2	55891.7	39926.1	30563	31357.6	39553.3	43019.1	45059.8	40186.6	45648.4	39394	39469.2	35308.2	29830.7	48080.3	59742.5	49463.1	41872.6	55061.1	42400.5	34413.6	35690.4	66746.8	65456.2	36728.2	60296.9
2.81_78.9422m/z	78.9422	2.8065	78088	86437.1	65548.3	56060.4	83229.6	114899	51531.4	59080.9	67868.8	74258.9	68051.3	41315.4	92423	57821.4	49622.5	57992.6	21511.8	24980.8	64821.2	56686	98829.7	65746.2	94935.2	53762.8	58156.4	51966.4	60646.2	59808.6	38312.2	49560.1	52357.6	67472.5	68027.9	61402.5	19520.6	161450	81541.8	115910	96015.9	101591	88036.4	98604	100839	44648.7	46470.5	83670.5	104979
2.61_78.9671m/z	78.9671	2.60748	211.177	290.355	274.95	178.098	418.646	239.741	339.46	458.01	190.456	505.366	213.236	507.789	1487.68	977.174	1156.8	1814.33	176.804	585.581	133.458	1071.12	501.893	954.125	620.052	1342.22	525.881	150.626	2877.86	201.208	294.608	924.246	1907.76	539.472	1349.63	1040.52	1065.94	116.512	645.886	2555.27	735.153	1054.84	874.197	3986.52	5139.49	3357.76	1455.3	1239.89	298.825
2.41_78.9679m/z	78.9679	2.41063	113.836	356.07	157.458	626.223	79.1278	601.181	437.683	969.326	104.858	130.484	130.127	431.186	306.654	457.622	132.933	1212.88	195.814	349.46	1209.43	932.12	914.925	1850.32	917.569	1083.86	792.278	594.181	519.171	457.314	962.225	868.114	640.807	774.808	350.142	0	70.6036	226.829	137.616	3160.68	1116.12	728.897	1029.56	3672.35	4182.15	1134.52	160.545	1441.79	776.384
2.79_78.9683m/z	78.9683	2.78555	793.994	386.962	941.652	587.604	853.914	1203.5	479.296	699.597	1027.9	1097.92	0	79.828	995.503	444.485	455.427	0	275.254	27.9757	498.314	2052.91	314.106	948.06	727.279	1082.86	594.148	307.865	0.0330815	550.098	34.557	255.316	1175.09	900.744	532.733	2445.03	594.416	720.044	916.857	2359.28	902.676	647.495	1121.42	4033.8	3267.45	2187.89	606.992	72.0307	303.034
2.75_78.9693m/z	78.9693	2.75412	4351.05	4315.6	5662.84	3558.78	3891.8	4521.31	4535.35	6171.15	5201.26	4909.57	3968.22	4893.9	4683.17	5028.82	2061.84	4987.61	4347.85	4038.99	7242.32	9762.76	7961.08	10617.1	5467.05	6518.8	6680.62	4979.3	5245.32	4683.99	2099.42	3422.55	5186.62	3977.94	4511.82	4252.83	2278.73	2755.53	7007.62	22845.8	8194.1	9490.97	5251.47	14749.3	15363.1	7955.86	3398.95	5343.16	4997.73
0.76_79.8655m/z	79.8655	0.761967	307.885	739.495	639.757	688.257	961.707	1227.58	824.261	778.81	769.055	1061.88	332.926	2433.04	0.472387	1159.46	1682.45	1469.49	0	524.808	109.824	792.751	831.715	1131.96	489.621	807.787	1425.3	1324.53	1270.58	660.001	634.434	876.488	433.882	144.854	0	382.72	604.349	2800.85	2343.72	622.883	805.534	231.562	421.044	1719.32	0	995.088	588.972	1394.36	2245.36
1.16_80.9466m/z	80.9466	1.15823	238.203	39.1092	7586.46	6471.74	6485.1	8073.07	6605.62	8346.75	5961.16	9141.62	14277.7	4800.37	5768.14	1747.84	2907.11	2173.22	0	10626.7	269.671	10659.2	1426.77	4703.91	6.08831	744.795	11447.3	7472.53	2329.74	5728.73	1679.89	10301.8	7550.13	11098.4	5811.33	8836.3	8389.76	14706.4	0	2129.26	11866.1	196.259	11038.1	12088	11692.6	5102.24	10209.7	10933.5	0
1.01_80.9466m/z	80.9466	1.01395	118.312	909.92	210.474	5724.18	2126.01	6746.17	6448.66	8578.77	10189.2	6173.44	12207.9	7113.59	5963.32	4300.48	6834.73	4631.85	757.46	4938.83	554.004	9923.26	785.019	7192.13	336.429	2201.62	3453.06	6970.64	5205.2	10984.4	3616.03	6679.88	8212.34	6503.97	9305.75	5795.73	1473.53	15780	147.201	9264.6	13234.2	3918.4	7655.42	5357.87	5360.43	4789.18	7994.96	1565.23	89.6243
1.92_80.9480m/z	80.948	1.92052	26144	30484.9	23865.8	23135	31076.9	19747.3	26736.6	23402.4	22846	27509.8	15905.3	14475.6	13352.5	21447.5	15308	15156.5	17556.5	9731.9	30098.2	27270.2	64855.2	39746.9	64364.5	24671	29997.1	28142	52669.3	34059.2	33736.3	29298.8	28222.4	34643.5	26069.5	24678.5	23587.7	53829.1	43985	69038.6	47245	51908.4	46566.6	66748.9	63134.2	4961.29	22184.2	44486.3	44817.6
0.31_81.9331m/z	81.9331	0.313317	17095.7	43922.4	17533.1	17912.5	18783.6	30239.2	22220.2	17506.1	39627.4	18935.4	39978.7	18868	21806.2	13383.6	19405.3	21701.3	16647.3	12706.1	26705.7	26375.2	28147.1	15418.2	23942	25725	13361.9	10635.8	20752.1	25931	25882.3	28239.8	20271	33019.7	29055.1	29191.5	18268.2	15277.8	7404.06	40818.1	16670.3	20379.5	12998.8	29556.9	30366.8	6951.19	6746.96	15226	20158
0.25_81.9608m/z	81.9608	0.250467	0	0	0	0	0	0	0	0	0	0	0	0	0	0	0	0	0	0	0	0	0	0	0	0	0	0	0	0	0	0	0	0	0	0	0	0	0	0	0	0	0	0	0	0	0	0	0
0.56_81.9896m/z	81.9896	0.56255	1130.86	1740.81	1802.21	386.316	103.12	5914.99	4760.63	2260.49	1751.17	2790.2	5251.78	1439.8	5422.03	4224.53	147.072	2415.47	816.182	617.264	1148.08	1493.1	343.543	732.629	810.061	3616.57	1737.93	2875.25	1068.5	873.385	558.891	460.632	7306.95	498.271	947.034	47.6665	1085.05	1762.16	706.794	4005.84	2742.05	165.214	3826.13	663.888	854.36	3025.1	6764.91	0.452219	1529.6
1.91_82.0129m/z	82.0129	1.91003	11005.7	13614.1	12809.6	13032.4	14535.5	10033.4	15743.9	15671.4	7521.57	11800.8	11358.9	8462.56	2548.98	14148	15423.2	8157.6	12406	12592.6	21867.5	20964.3	13337.3	18746.7	14656	19714.4	12361.4	13927.2	12879.4	15151.8	13123.3	13703.9	14108.4	17131.7	10882.2	11854.4	12726.9	3877.32	13315.9	11508.2	13031.6	12368.8	12224.4	9275.22	8934.1	12437.5	16783.6	8617.11	9571.16
0.58_82.2328m/z	82.2328	0.5835	1136.49	1043.88	0	279.205	548.623	1573.31	1059.93	453.752	0	923.349	1185.74	0.64781	2487.89	521.851	1725.19	0	2552.91	500.863	0.429249	1095.45	0	0	0	2703.96	1743.25	17.1752	2175.15	700.867	117.26	144.335	1267.87	1278.4	1693.95	2051.09	307.299	989.235	0	1141.54	277.381	8.88492	0	0	205.977	0	0	0	277.948
0.33_82.9408m/z	82.9408	0.334267	0	25567.9	0	0	0	2904.66	0	0	19296.1	0	16014.2	1382.27	0	2059.39	0	1650	285.102	774.447	0	0	0	0	0	0	0	0	0	0	0	1646	0	0	0	0	0	850.153	764.688	11145.7	3076.69	5453.7	4436.42	7729.77	6602.59	0	0	4278.79	0
2.71_82.9964m/z	82.9964	2.71223	4440.81	8750.99	8685.18	12770.8	9903.65	9346.85	11402.9	9450.57	8491.81	9884.06	11800.3	14653.4	13878.7	17191.1	15883.7	15198.2	15985.5	12943.3	8877.52	14351.1	12358.7	5072.38	10263.8	13680.1	6915.84	11103.9	13393.9	13750	14460.3	8741.06	14855.2	9562.35	12414.5	14229.5	15169	1634.65	3126.32	6519.04	8252.18	10953.2	13279.2	7858.51	11962.4	12656.4	10024.5	11772.1	5412.35
3.45_82.9966m/z	82.9966	3.45357	321.031	999.395	795.091	1008.47	2006.63	214.545	878.233	641.331	884.111	1147.33	1073.59	677.715	1250.24	845.229	2337.59	1532.44	239.825	1175.48	0	589.204	664.325	1827.54	561.616	550.044	295.289	624.704	879.879	959.511	466.135	752.884	425.025	151.091	118.668	428.367	477.068	0	329.639	475.307	732.669	238.767	1162.22	955.619	687.475	628.859	549.458	369.712	411.955
1.62_82.9966m/z	82.9966	1.61675	1817.64	1330.32	1478.63	1566.97	589.418	3390.81	0	4252.31	2208.15	3088.94	3985.72	2111.13	679.084	4497.61	5354.05	1198	1383.19	2506.67	2002.6	2226.37	1603.73	0	744.337	9383.74	1957.86	745.058	1618.85	3627.79	571.04	1091.36	6216.24	2161.16	2996.25	1876.36	1886.32	606.382	1055.47	1967.8	676.718	844.498	727.78	856.819	2300.7	1410.84	708.045	688.319	881.919
1.95_82.9972m/z	82.9972	1.95193	2087	3369.11	3384.09	2465.76	4023.37	3435.33	5035.43	5038.23	3227.5	4135.6	4282.28	5098.94	2162.09	4643.41	3305.04	6837.51	4511.25	5950.4	5829.57	2134.7	5398.82	6968.96	5569.24	4577.8	4675.57	5871.69	4856.28	5553.47	8609.9	3601.53	4908.74	4758.57	6618.81	4689.77	3695.94	4442.57	6254.29	6110.98	5689.8	6722.92	5462.36	3655.04	1430.58	3873.71	3770.2	3454.97	6460.12
0.55_83.0303m/z	83.0303	0.552083	0	1041.8	912.94	693.984	0	1581.54	701.571	699.908	870.496	560.813	993.465	861.228	1064.05	1644.55	297.391	1447.9	676.739	628.705	0	0	254.008	0	0	4.80188	1694.79	518.902	0	52.5288	333.477	445.296	1190.42	110.467	2136.96	1194.4	342.219	533.658	121.356	0	945.86	474.737	1462.43	0	540.838	1636.82	1156.22	709.841	889.268
1.94_83.0331m/z	83.0331	1.94147	19318.2	18251.8	16394.7	13948.6	21060.2	17500.4	18682.7	19337.2	6646.33	12452.7	10535.5	15680.3	8922.28	11254.7	13850.3	13611.4	9422.6	13949.3	19085.1	19899.8	19241.9	19914.1	14311.2	16333.3	11703.5	11158.2	9976.32	16570.3	17133	11054	13181.9	12408.1	11178.5	12422.7	14135.8	20100.5	19386.4	19600.9	14101.1	13306.4	13360.1	12567.4	12656.9	4738.2	10808	7805.23	16333
3.35_84.0281m/z	84.0281	3.34882	20375.6	36268.9	36086.6	48634.1	48263.9	42402.7	52452.5	56278.4	55420.2	46342.4	55023.5	53263.2	46197.4	47869.4	60534	44814.3	43346.5	55547.5	43728.2	45706.6	39025.3	49354.3	51222	67419.7	57136.5	59594	58732.6	53642.3	44843.7	56065.3	54215	52859.1	52673	54492.3	42544.2	14442	18047.5	36002.7	45670.7	43270.3	41264.8	46930	48001.2	31285.3	33353.6	43755.8	25565.2
0.90_85.0095m/z	85.0095	0.898533	3759.44	3192.24	3073.42	1626.15	1957.97	2470.82	10937.9	9668.39	604.986	1857.23	2412.56	6476.26	592.818	358.732	2718.53	790.479	1314.15	2760.5	20409.5	21306.1	13395.7	17676.7	6025.57	15228.2	12272	8454.24	8924.22	8025.09	9512.65	9197.58	7984.66	4804.39	9212.74	9273.49	4121.24	10620.1	3530.21	10346.5	4098.52	5279.17	3385.2	12244.1	11645	1526.26	3929.17	1083.35	5316.57
2.74_85.0121m/z	85.0121	2.74365	367423	387412	375034	388162	387144	388703	375291	409953	380850	388674	405139	379050	391566	432996	439523	436361	412140	468253	406155	414280	385165	450493	396639	439047	433609	437133	402073	432911	451307	435493	443294	411204	393386	408490	481054	353557	381250	390864	413699	410632	377774	391944	387526	371297	350539	395777	378951
1.95_85.0122m/z	85.0122	1.95193	631441	917239	633677	580884	651880	656065	614022	599488	718876	530835	826435	523333	481553	457638	477695	451303	329620	359294	596638	557973	400237	885183	437486	587636	828014	704224	358744	515717	556203	490765	448313	484641	478075	477636	376238	723908	729869	710671	753563	460669	492656	734589	686581	361516	487904	425129	426981
1.59_85.0124m/z	85.0124	1.58532	150270	251554	177091	172614	171970	178764	174411	222876	217920	202873	262712	196423	227144	195652	218532	180498	163602	149975	181802	189144	180608	168709	169740	175550	181741	160668	210166	239302	257111	272783	241433	254168	311221	315604	236168	166433	88774	155401	157406	131148	141331	128239	122174	14975.6	23467.9	147109	179391
1.59_85.0485m/z	85.0485	1.58532	4873.41	11275.7	3874	4354.29	6792.65	12235.5	9430.64	11414.3	10700.7	5872.21	11942.9	10074.4	10544.3	5081.65	13088.4	12381.6	8901.83	12085.7	15503.4	17411	10451.2	18856.3	8730.05	17346.6	20269.7	23283.6	10016.3	12662.1	29675.4	12567.6	15040.2	14407.3	14985.3	13363.2	35044.8	11103	22213.7	14353.4	12169.8	20973.6	22691.2	12307.8	15002.8	7805.3	15046.9	22703.5	14007
1.55_85.0491m/z	85.0491	1.5539	0	2255.06	0.556624	694.99	245.968	2027.91	2507.1	851.669	1981.95	908.347	2219.38	1813.06	855.547	877.089	1976.42	2164.38	1549.02	976.566	2133.34	1528.19	926.639	4104.44	1680.75	1332.75	1675.97	4058.07	2770.92	1181.27	21329.5	2158.54	1623.99	4986.45	3127.47	1789.36	2592.7	0	1560.29	2682.26	4613.76	15197.9	2589.85	2.74307	1320.99	4001.1	3431.11	2064.45	563.642
2.35_86.0099m/z	86.0099	2.3476	103.116	0	86.67	638.492	17.0948	0	177.546	474.1	10.1458	228.014	0	1328.99	180.414	319.749	0	604.9	0	144.817	13.793	0	0	190.905	0	242.926	506.771	561.564	414.259	1231.2	812.636	1957.96	740.652	214.783	158.496	122.919	1547.25	0	0	0	223.878	0	204.894	2.05229	0.978897	634.379	1063.96	1527.27	0
2.11_86.0111m/z	86.0111	2.10668	1443.28	63.8948	910.987	1646.01	1091.18	609.367	775.226	1517.58	1513.49	2177.33	1380.32	1216.51	1311.23	1702.82	1029.23	1711.89	1514.08	108.515	81.1369	1751.16	1161.49	1234.93	936.407	1801.09	2354.7	1516.58	323.796	1811.9	2380.79	870.623	940.721	535.204	1214.03	343.641	1044.8	62.4491	11.2314	867.034	924.542	345.655	2077.73	1646.03	1348.24	816.874	2115.62	1200.54	763.231
2.08_86.0118m/z	86.0118	2.07527	0	0	714.784	48.2419	1200.56	30.3336	1071.89	2.5216	104.324	813.777	574.949	1216.01	1628.89	141.818	0	828.025	1039.11	7.40709	0	157.562	1126.71	0.188394	950.757	1267.71	957.327	965.135	1098.39	617.693	2344.17	1420.62	656.287	687.26	803.002	83.2092	199.761	8.67859	32.1809	1020.86	32.2279	192.38	1238.07	2101.67	2343.09	109.256	1271.52	94.4462	23.9438
2.06_86.0138m/z	86.0138	2.06478	1540.69	3380.71	1500.2	1153.92	266.22	2840.75	917.913	1677.6	3201.66	1120.87	1535.47	753.77	0	997.207	2.27485	19.354	0	278.715	2401.13	1664.86	746.254	3663.32	731.687	1066.04	942.424	2619.46	162.847	1492.95	835.051	228.093	953.819	770.324	9.82925	663.032	65.0776	3287.73	3625.78	1592.46	2399.75	1146.45	41.2702	80.5689	73.3955	1333.97	633.093	0	1444.41
2.27_86.0140m/z	86.014	2.27428	1382.19	1904.17	794.3	518.524	1806.22	799.437	1652.7	1789.86	2485.08	1647.9	2306.7	1489.14	655.995	1142.14	55.0218	473.728	0.547341	25.8482	2106.16	797.192	508.052	5132.99	504.777	961.996	4065.28	2604.47	621.97	763.449	379.278	1455.54	245.698	460.751	1246.59	1915.55	66.7351	0	3482.36	607.833	1857.43	843.357	53.535	659.194	1092.27	1146.14	1358.13	55.0483	1060.15
1.42_86.9905m/z	86.9905	1.4201	437.566	302.808	6354.39	3275.69	6315.74	8729.77	2754.62	7907.44	903.34	8120.21	1672.35	847.035	6833.93	222.238	4781.27	1552.32	3.89502	6325.29	7.99478	3565.63	1562.36	1900.84	215.393	1797.91	7983.63	2118.81	5458.19	2171.96	2025.54	7188.51	5174.54	5913.86	4388.13	4432.52	7188.31	5122.65	4.61662	504.197	3468.77	56.6979	4628.27	4565.72	1806.6	1785.92	6242.61	6277.48	191.168
2.76_86.9914m/z	86.9914	2.7646	113424	140659	121145	118881	120521	120646	98609.4	113377	150547	103164	147404	103757	124080	122532	115940	117660	94163.2	121198	108884	116229	129857	115052	109317	101004	108539	103118	113497	111550	110864	105568	114469	99359.5	96596.8	108408	108015	97809.4	101277	116636	97365.8	105465	102374	94746.4	100011	84520.3	94010.7	94767.1	108559
1.94_86.9915m/z	86.9915	1.94147	67337.3	70213.2	81737.1	77834.8	140745	138551	83155.5	86856.4	60557.2	123245	72917.1	74226.8	133545	122763	81603.5	123646	66742	73132.7	61323.8	60800.7	74416.5	62544.4	76371.7	67489.3	55187.2	56610.4	71696.5	63981.7	66960.2	58996.2	63226	60187.5	60545.2	52877.9	59682.8	55411.8	60942.5	73713.6	68513.1	70003.2	71534.7	67142.4	69143.4	43946	47584.9	64537.7	58472.4
0.90_86.9916m/z	86.9916	0.898533	2574.41	2025.67	3394.59	6248.75	3939.26	8210.17	3488.13	3224.79	3923.94	3369.71	3685.57	3145.45	8359.37	13548.4	4045.99	13057.9	3526.28	1469.47	6436.94	3329.75	4246.71	2350.82	7582.09	6591.72	2365.36	4722.91	1835.25	3566.29	25755.5	1001.42	7187.5	4494.52	4987.7	2505.82	2063.02	918.727	9662.92	1503.81	2462.44	6586.19	1929.93	346.838	0	5373.43	5162.24	2608.61	19041.7
2.76_87.0275m/z	87.0275	2.7646	5353.71	5026.92	7406.11	5834.18	4534.91	6155.26	5817.41	5325.17	5536.75	5994.29	5014.87	6051.58	4266.85	5543.47	6344.6	6736.32	5064.74	5842.99	5351.27	5089.08	5738.6	5085.53	5751.34	6833.31	4262.44	4825.25	4493.49	5764.38	4883.23	6446.34	7195.43	5943.11	4804.53	5780.1	4956.32	5211.46	5569.62	5380.19	6193.13	5970.95	2949.94	4934.14	5168.51	4331.95	2982.97	6142.88	4596.73
1.56_88.0224m/z	88.0224	1.56437	0	1057.18	1960.46	2078.65	1248.42	1336.08	1300.2	0	0	0	0	62.0107	2791.18	471.691	0	474.632	0	116.396	0	940.561	0	779.225	0	213.38	1323.82	1.92019	0	1143.01	2739.78	335.164	1220.36	1695.96	1353.41	1184.32	1731.52	0	390.57	0	1262.6	962.359	2520.73	0	0	2455.78	2221.27	268.761	910.114
3.22_88.0230m/z	88.023	3.22312	158300	102015	202467	216677	118909	131302	141875	112643	110219	108606	114793	135505	122671	115602	107525	110500	110182	91917.2	52240.8	45763.8	79109.8	94176.4	98946.5	59056.1	101409	103566	93744.1	98578.2	79611.7	98685	100217	84052.2	79594.6	75660.6	74631.2	108991	95372.1	100567	150264	157341	157499	111603	114723	111415	110163	152380	126157
1.86_89.0066m/z	89.0066	1.85767	917062	744094	919617	947025	841154	1.02694e+06	777056	833112	604152	812867	790771	750740	933721	911305	765789	1.08921e+06	927747	889704	652172	652515	802422	718119	712593	709988	648241	689182	795727	831906	1.02337e+06	801965	843187	897500	939265	951398	1.37432e+06	931594	1.09261e+06	723880	853003	804839	939372	681942	706452	624211	879168	922531	1.34082e+06
2.73_89.0070m/z	89.007	2.73318	635374	705181	951473	1.0598e+06	552375	724833	621653	788151	951969	736448	977234	843054	933836	917545	912485	1.00362e+06	1.05159e+06	1.01933e+06	359329	409608	612161	573687	614482	518335	599672	707679	901117	648516	739278	750917	906475	948497	909527	930725	974446	177343	422807	602092	556708	689262	576983	573865	742631	691370	594584	714976	416771
1.68_89.0071m/z	89.0071	1.6796	587117	528993	663423	694437	649150	1.13768e+06	547449	612203	507582	635021	560515	498518	1.06648e+06	716522	807693	1.33429e+06	627626	1.02547e+06	314917	321289	433999	439803	492153	295418	411613	453293	518732	650139	1.41872e+06	640604	698938	750102	568087	597799	1.66757e+06	613362	968459	212020	850757	947163	874651	275420	271191	1.6901e+06	1.41286e+06	797863	1.5598e+06
1.93_89.0281m/z	89.0281	1.93098	5427.83	3972.71	4435.19	5696.47	4669.35	3151.72	3109.85	4573.09	900.536	3481.75	3478.54	1639.97	1847.77	3013.44	4840.4	1833.47	2320.93	4295.13	5783.96	5219.14	3434.72	3528.46	4010.04	5056.59	1684.88	3048.86	2863.68	2857.39	4398.62	928.308	1504.81	2156.95	2113.97	1700.13	3180.1	2170.14	5451.46	2301.97	3153.37	2636.78	2652.7	3002.01	2313.9	837.296	866.839	2937.23	3313.74
1.76_90.0109m/z	90.0109	1.7634	3692.15	2724.51	1368.02	1525.69	1365.72	2561.94	3031.08	2373.55	2824.77	3277.25	217.262	966.925	697.235	3885.3	1959.97	3852.99	2322.78	1904.63	2444.38	1758.1	1319.09	2483.26	4450.54	1095.81	688.056	4022.15	737.759	3613.26	1607.5	544.914	1481.82	1426.26	2360.66	531.216	1989.34	2356.49	4784.25	887.68	3462.14	4602.58	610.03	0	0	4999.04	540.136	13.9965	3822.38
1.03_91.0020m/z	91.002	1.03253	0	0	0	0	0	0	0	0	0	0	0	0	0	0	0	0	0	0	0	0	0	0	0	0	0	0	0	0	0	0	0	0	0	0	0	0	0	0	0	0	0	0	0	0	0	0	0
0.50_91.3473m/z	91.3473	0.501867	0	390.528	1505.74	1818.36	761.56	1504.84	0	43.9526	0	0	1539.56	987.258	1321.95	699.907	1273.83	944.056	5539.96	0	660.031	583.282	0	1106.75	0	7955.83	342.967	0	2045.14	381.421	0	0	99.7822	792.874	1549.95	0	0	44.9501	0	1045.39	0	25.576	2983.53	112.211	616.977	2327.67	106.631	1272.48	0
0.31_93.0133m/z	93.0133	0.313317	2.08915e+06	3.79235e+06	2.05164e+06	2.0489e+06	2.8243e+06	4.13793e+06	2.60485e+06	2.73032e+06	3.39522e+06	2.60698e+06	3.76654e+06	2.46922e+06	3.6858e+06	2.58523e+06	2.76797e+06	3.87045e+06	2.27471e+06	2.60658e+06	4.6508e+06	4.60881e+06	4.01411e+06	3.25408e+06	4.01041e+06	4.54756e+06	3.09368e+06	3.06086e+06	3.80647e+06	5.48695e+06	4.82815e+06	5.27497e+06	5.18522e+06	7.51671e+06	7.25306e+06	7.0431e+06	4.7369e+06	1.91711e+06	1.85404e+06	2.37058e+06	1.8447e+06	2.40671e+06	2.41374e+06	2.28769e+06	2.34559e+06	1.73165e+06	1.75478e+06	2.27484e+06	3.64919e+06
2.73_93.0171m/z	93.0171	2.73318	112656	108022	146947	151520	60594.8	85525.8	72711.3	87813.4	118504	77286.2	127871	85983.2	98542.4	88679.9	86839.1	91074.4	101424	77805.9	39172.2	42568.1	77766.8	72546.7	72614.2	43744.2	64621.9	67454.4	83572.7	69647.2	78934	84005.2	99200.4	100372	92920.2	90972.1	81144.6	24189.3	57337.9	78180.2	64242.6	84202.1	63210.8	66298.8	85566.8	66255	63343.1	74743.1	58280.9
5.97_93.0283m/z	93.0283	5.9666	9077.25	0	20000.3	22865.5	11978.1	14637.1	18649.3	16845.7	15286.1	7917.34	14083.1	7401.49	516.597	0	0	676.563	186.787	373.014	5195.16	3790.5	9710.34	6453.47	14391	17934.2	14027.6	10361.2	405.547	25222.7	15964.6	22898.1	20264.1	6366.14	1623.53	163.82	284.189	1876.78	7172.6	15463.7	15405.8	16221.9	14482.9	15053.3	14895.9	6020.13	4383.38	5615.47	12037.9
2.10_93.0284m/z	93.0284	2.09622	232199	205120	241689	244060	294844	338174	306457	264856	191150	283813	224409	312981	301341	303388	272690	336406	275556	259920	165053	160427	263892	196155	275620	171229	195177	201858	293821	212682	160503	211197	225185	158980	160231	156471	164725	148833	115023	113558	150618	142379	149071	118567	124181	110660	113743	143962	150417
3.12_94.0648m/z	94.0648	3.11837	3892.1	30496.1	46145.5	29840.9	62214.2	75196.8	37277.6	40618.1	43079.3	36016.4	39752.3	21278	78913.8	45172.2	22207.1	58347	15433.8	17925.3	30166.8	40370.6	42651.5	68268.4	51573.3	50918	45090.4	51670.5	55264.1	49760.8	24563.3	52571.8	46168.5	52834.1	53868.1	56398.5	38121.5	2397.39	37680.9	101085	59862.1	88634.9	71162.4	129486	142453	77385	49170.5	64822.6	41803.9
3.09_94.0752m/z	94.0752	3.08695	576.724	1572.49	894.051	14028.2	10177.7	3999.08	4737.58	2588.16	9612.24	9124.9	3068.88	7865.12	11063.3	1477.88	16287.1	4671.21	5490	5805.41	2078.34	2256.79	4782.38	7918.86	7357.21	1885.12	3840.19	14831.5	16247.5	8260.2	8734.27	10014.9	14569.9	13762.8	17848.3	5885.36	1103.85	168.335	175.491	8416.02	7083.45	1434.63	15327.3	14115.2	7184.75	14588.3	4853.25	15959.2	0
3.10_94.2705m/z	94.2705	3.09742	1159.26	3515.96	1268.39	959.666	0	0	0	14151.2	1348.25	2828.03	2962.32	5272.47	11978.9	3635.3	8757.49	0	0	11084.6	7743.44	0	3808.87	0	0	3118.89	6917.8	7267.7	12227.8	2.2629	9908.35	0	8599.8	379.069	4594.4	0	0	8.83379	0	3139.06	3508.46	0	10526.1	8045.13	0	8569.38	0	3837.58	0
3.16_94.7398m/z	94.7398	3.16027	970.254	1208.33	3535.77	1594.95	4934.74	539.789	1.02611	1015.56	3875.5	1174.72	3133.57	906.128	2921.55	3021.8	0	535.071	0	0	3985.93	3315.53	2262.04	4056.34	2855.17	5617.2	3034.62	1158.36	3854.77	2451.17	2603.17	0	6609.58	825.247	1793.98	2478.88	0	0	2956.3	1415.82	3502.04	9894.53	6749.96	1542.46	4517.85	1852.95	2882.89	4792.2	8641.7
0.47_94.9629m/z	94.9629	0.47045	173.921	171.594	201.28	36.3118	106.573	333.451	50.2201	1.32021	7.98897	375.974	8.24922	30.0731	55.3818	77.4333	236.341	300.511	284.237	0.93745	1.65661	76.2418	862.338	8.74749	560.957	252.457	471.299	422.994	0.782518	149.618	572.725	299.276	49.2227	209.088	636.717	23.0653	95.3547	215.778	4622.76	0	228.282	14.1394	410.621	0	107.867	421.454	203.953	30.5401	1259.38
3.12_94.9932m/z	94.9932	3.11837	1146.79	1143.44	3831.54	4375.51	6042.92	2602.32	1492.95	3082.26	4481.41	1019.82	9677.73	5747.97	7052.27	374.95	4154.16	1540.88	166.874	2360.44	2634.67	3233.6	4391.01	2030.93	5017.08	5709.42	3423.05	9297.18	2981.61	6228.43	2210.65	4417.22	3185.19	9598.71	7335.82	16.8906	2029.12	372.289	5037.09	2958.53	15443.2	1494.02	7476.64	8655.12	11386.9	4138.33	3547.17	0	2698.86
2.92_94.9949m/z	94.9949	2.92172	407.452	566.389	293.266	512.957	1187.11	626.457	117.538	698.651	130.054	236.953	433.994	431.662	651.856	129.976	418.259	344.658	154.439	931.553	253.033	37.8383	471.55	1052.08	172.04	488.331	681.004	383.558	327.514	1343.86	294.842	575.133	584.132	645.083	361.346	194.814	467.136	269.537	341.439	240.163	262.262	332.227	1112.68	636.888	961.63	435.39	337.628	635.301	301.687
2.80_94.9966m/z	94.9966	2.79602	26486.4	23740.3	29312.3	30286.9	25125.7	25816.1	23010	30324.9	26907.6	20267.7	23297.1	23243.6	24214.2	25888.6	27064.9	27043.7	22791.1	26891.5	25627.1	22555.3	24111.4	24008.1	28637.9	27607.9	21385.2	20946.9	26261.1	28088.4	26491.6	27465.3	27204.4	22133.4	23524.7	22355.8	25823.3	22080	25200.4	27407.9	28388.7	28320.3	25944.1	28386.9	28574.3	20441.8	22823.8	23643.8	23338
3.11_94.9973m/z	94.9973	3.1079	1525.9	12763.7	2267.14	18760.4	11293.4	19761.2	7777.9	7169.81	6364.58	17224.9	8178.44	11435.9	22752.8	7803.7	11436	8486.8	7460.73	11458.6	8049.14	11057.7	11623.9	22118.6	11026.3	26543.8	21237.7	18154.1	12082.9	20306	26409.4	30416.4	19208.6	27474.4	19395	8850.15	16349.4	1019.09	4645.94	18571.8	11845.5	29024.4	17510.5	22478.5	20337.7	23587.1	22842.9	6569.34	8606.56
0.22_95.0041m/z	95.0041	0.21905	3341.8	2613.96	4021.53	2063.21	2200.53	2090.76	3127.82	2956.03	2735.34	2273.31	2445.25	2821.37	1639.95	2266.75	2100.9	1246.25	1817.99	2226.91	2460.58	3114.84	2918.53	2495.7	2966.81	2461.95	2434.36	2327.78	1743.75	2786.62	2968.55	2450.12	2025.98	1723.04	2232.93	2237.4	1989.14	1096.1	2685.48	2170.07	2305.09	2514.02	2198.6	2113.8	2115.13	2070.79	1532.28	1981.2	2705.88
3.43_95.0068m/z	95.0068	3.43262	10977.7	9880.91	16646.5	26035.1	8545.62	10700.2	14230.8	15046.6	13655.3	8633.35	14704.1	14689.4	11302.5	8833.53	14024.9	13082.1	11516.8	12837.2	8108.03	8714.3	7128.79	11073.4	10871.6	12050	11409.8	13188.1	11482.1	13407.5	11025.5	14273.6	11521.2	8839.51	10088.8	9405.71	10497.8	3487.97	7448.91	10528.2	12815.6	10576	10866.4	9871.76	8590.05	8951.96	9676.22	10657	8099.12
3.39_95.0082m/z	95.0082	3.39072	856.136	444.225	828.84	138.238	0.125125	650.392	970.407	1632.55	127.677	1294.63	847.555	857.711	1126.97	444.919	1265.06	1225.29	73.3891	1164.89	1282.88	436.844	528.059	1120.67	1612.73	795.732	783.244	1364.07	93.8064	1059.23	1216.42	552.395	663.691	28.9888	594.351	1058.03	856.951	125.992	540.548	1629.28	1365.93	1767.23	725.102	766.982	632.179	898.596	212.762	1143.82	1035.8
3.06_95.0113m/z	95.0113	3.05552	221.809	118.87	424.77	3.13583	22.8595	148.211	364.01	1324.14	446.238	5359.76	942.917	46.411	200.862	432.651	472.124	5899.41	2709.65	0	382.663	0	0	116.285	450.273	206.959	439.826	17.4486	929.915	94.1057	260.056	1517.65	23.4609	3918.09	5214.87	6365.48	5659.06	2.90468	3.99005	204.585	408.332	115.937	126.849	53.9864	2337.46	3307.08	1093.37	3179.53	32.442
3.16_95.6228m/z	95.6228	3.16027	0	2530.05	5158.68	3130.89	3054.15	5143.67	2643.64	2544.97	4379.56	235.679	1345.24	1033.29	5245.47	19.6349	0	0	0	0	150.054	43.4053	2847.91	689.045	3882.59	2766.89	4447.59	6.18236	2481.87	4676.76	4568.59	891.155	3599.05	4400.61	3152.26	3172.77	0	0	667.356	7356.53	8121.67	6085.82	5478.36	5983.42	9314.12	10826.7	2222.64	3944.93	595.843
0.22_95.9566m/z	95.9566	0.21905	9248.28	8758.16	9630.88	7955.74	8558.42	9084.09	7981.09	7195.72	7549.68	5331.64	7487.36	6591.93	7559.76	6174.74	6052.21	4857.95	6393.37	5862.01	9791.01	9996.39	9036.4	8641.27	9192.46	8382.75	7842.37	6166.98	6171.35	9652.34	7329.63	7198.14	6985.59	6621.07	6712.69	5861.09	5689.47	10145.4	10198.9	8419.43	9183.27	8745.87	8222.06	6973.13	7288.44	7409.31	6927.62	6082.26	9829.14
5.21_95.9591m/z	95.9591	5.21463	2465.36	993.551	297.065	567.051	0	193.421	532.367	55.737	655.353	904.349	546.936	759.998	0	0	778.876	43.2149	0	0	0	838.652	0	53.1403	0	0	269.303	451.227	278.002	0	1215.97	0	741.43	1052.1	199.475	476.702	13.585	769.328	896.565	1843.64	93.0062	821.257	258.822	151.4	0	838.559	868.816	268.806	0
5.32_95.9614m/z	95.9614	5.31938	354.641	496.982	2353.67	1470.67	0	0	1343.8	0	383.85	980.508	660.391	0	191.917	498.423	431.184	512.298	270.359	1488.24	148.643	1716.18	0	0	1818.06	25.2793	651.528	0	501.453	824.152	602.258	143.728	368.052	468.859	0	1306.81	16.9538	3487.65	1028.67	0	1.41212	147.199	870.785	347.082	0	1357.92	668.207	78.1268	569.739
3.87_95.9625m/z	95.9625	3.87018	8882.43	6993.52	5531.04	4975.56	4113.82	3680.18	4617.47	4061.28	1828.27	3697.76	1013.64	3743.73	2459.5	1510.11	2385.61	617.374	1172.17	614.95	7503.47	7263.78	4428.08	4927.75	5290.64	3411.46	2184.75	947.468	3997.86	4476.11	4755.82	3859.73	4606.86	2487.74	2373.32	2554.64	1818.88	8695.25	7875.81	3829.54	4064.54	5992.9	4389.1	3968.37	4993.46	3038.15	4771.77	2930.27	6528.6
4.34_95.9628m/z	95.9628	4.3394	45208.1	40364.8	29038.9	26766.4	34541.4	31738	25970.1	22464.4	24760.7	25995.3	22389.4	15553	20717	20680.5	19443.8	16577.9	9909.84	13427.7	40752.5	33847.9	45965.6	35120.5	39655.7	23387.6	20194.5	14134.7	25421.7	27301.8	23082.4	18496.2	19383.2	15773.1	14961.1	15952.4	11689	58369.9	50695.3	25719.9	20361.3	31922.5	27260.4	18268.2	17405.5	29242.8	30661.2	23550.5	49552.7
3.23_95.9632m/z	95.9632	3.2336	3971.47	3528.75	1874.67	2159.81	1899.81	2185.84	2538.26	1408.41	2919.78	1422.51	1202.24	2450.34	2004.5	2592.03	1716.65	2853.31	2152.07	1900.01	3183.57	1738.95	1689.46	778.943	2260.19	2990.2	2321.23	1989.49	2055.47	1972.28	2332.36	2423.46	1746.64	3241.2	2209.73	3241.65	1268.51	4108.27	3645.79	2638.35	2935.9	1749.96	2632.3	2841.51	2995.18	2420.47	3193.3	2401.79	2961.2
5.08_95.9635m/z	95.9635	5.07847	1962.61	738.267	1888.94	953.056	1587.34	1257.5	1075.74	520.125	917.529	974.285	0	506.444	534.686	889.188	19.1478	456.453	616.407	0	1817.57	1580.79	3206.67	2714.8	530.264	858.231	615.297	196.388	54.5485	22.0458	585.808	2392.4	143.049	356.048	446.891	0	1714.73	2037.29	1441.19	8.2849	594.155	357.983	889.444	406.448	988.093	409.861	886.722	0	2967.28
3.11_95.9655m/z	95.9655	3.1079	713.655	447.042	1770.38	0	864.785	4459.08	0	1389.41	1470.39	472.363	304.243	3014.02	0	596.889	0	245.587	411.653	436.208	2028.38	3646.79	3748.27	43.579	3579.37	1183.18	1864.64	991.156	0	306.201	0	318.092	1377.6	1159.26	0	1277.84	207.783	0	1759.54	2302.43	4239.07	1747.41	3123.61	130.63	0	1273.87	441.936	31.0977	1573.93
1.66_95.9905m/z	95.9905	1.65865	651.577	349.324	538.423	508.479	1009.22	94.7008	481.829	90.1962	805.899	246.009	373.78	872.676	235.715	0.470789	87.3487	23.1739	233.786	284.564	388.041	102.792	597.958	949.652	414.788	115.268	349.024	152.343	296.954	189.237	28.9595	226.654	293.399	15.3291	678.005	423.248	307.074	101.606	190.633	1139.55	353.187	497.582	388.541	366.877	1354.75	0	662.568	0	240.816
3.16_96.4474m/z	96.4474	3.16027	0	355.302	723.77	1136.4	694.983	1174.47	2580.93	64.8105	858.364	1021.04	1930.43	2265.73	2195.25	1129.05	1.85451	0	0	0	0	0	739.97	941.834	0	2139.01	1500.45	999.047	1052.58	2143.55	375.299	2531.42	3833.05	127.961	1452.52	428.232	0	0	0	191.682	5362.27	4353.32	3537.76	1161.45	3276.4	4107.46	816.563	2448.63	0
2.46_96.9424m/z	96.9424	2.46302	1.77623e+06	3.08105e+06	3.0279e+06	2.98353e+06	4.31343e+06	3.47372e+06	5.44011e+06	3.74666e+06	3.84022e+06	4.15411e+06	4.07332e+06	5.5493e+06	3.02242e+06	4.24027e+06	3.51694e+06	3.06618e+06	5.06309e+06	3.09881e+06	2.97283e+06	2.95806e+06	3.09751e+06	3.71226e+06	4.15981e+06	4.25938e+06	4.9611e+06	4.62375e+06	4.61502e+06	4.7691e+06	3.34514e+06	4.83722e+06	4.80467e+06	4.57919e+06	4.63371e+06	4.62162e+06	3.01591e+06	3.52249e+06	1.90043e+06	4.11092e+06	5.18329e+06	4.07781e+06	4.47557e+06	5.31435e+06	5.28297e+06	2.64109e+06	2.96371e+06	4.60603e+06	2.73725e+06
5.30_96.9572m/z	96.9572	5.29843	438.556	0	276.275	432.591	0	0	584.561	0	0	0	0	5.11408	0	0	0	0	224.584	40.1061	3036.09	321.265	1238.53	0	3933.48	0	0	1471.37	0	172.473	950.778	1300.79	0	0	612.279	1582.02	0	3267.52	1762.03	2027.97	45.9505	0	0	2256.28	0	1618.02	77.0926	51.0761	2634.04
1.98_96.9867m/z	96.9867	1.98337	57469.2	64499.5	62057.4	65895.1	50127.7	44106.9	55549.8	53474.3	43041.4	57276.7	62511.5	50728.8	34856.6	50540.5	57003.8	48016.2	53822.5	63120.6	37686.7	39281.2	53718.2	39159.6	59507.1	34792.8	36463.8	39760.9	63177	41113.7	40814.2	40481.6	40460.6	54111.8	45015.1	44519	50926.1	29914.3	28317.4	43859.2	44826.4	46363.8	40027.3	46059.5	47889.1	40629	36399.6	40635.6	32946.9
2.81_97.0120m/z	97.012	2.8065	23934.7	22573.9	24342	25358.8	22009.8	23324	23724.8	28727.4	20550.7	24630.8	22715.6	21944.2	23298.2	28417	23293.6	23338.3	24771.3	21418.4	27570.2	23574.9	26135	24810.2	23054	26270.8	22356.2	21748.1	19623.4	24247.5	25498.9	25699.4	25043.9	24589.7	23096.5	21773.8	25377.4	23655	23835	24547.6	23940.4	22647.7	20182.7	22492.1	21872.5	22343.7	19711.5	23449	22613.5
1.95_97.0484m/z	97.0484	1.95193	12222.7	7967.24	9036.75	6715.21	8968.74	11206.3	10109.3	13116.3	5683.83	9540.07	8008.94	8504.15	8772.28	6867.78	13746.8	8615.38	6346.66	13797.3	12425.6	10117	9358.43	11321.6	9152.02	10222.7	10539.1	9184.19	6840.39	9671.37	10042.1	8479.78	8942.92	9833.71	7404.92	7021.29	8420.57	10046.2	7771.54	8821.61	7184.36	7456.41	5505.96	8790.63	7062.98	7095.05	7816.18	5505.47	6566.29
0.25_98.0039m/z	98.0039	0.250467	4225.42	3109.79	4223.55	2787.68	4331.33	4457.03	3607.82	725.867	1510.21	1750.98	2263.04	2003.06	2262.12	1785.52	1784.12	1312.68	805.056	2382.62	3679.46	4101.11	5134.36	4881.46	3576.89	2692.6	3712.47	1979.8	3245.24	4257.07	2284.2	3094.85	1502.68	2092.24	2192.97	1526.64	1921.48	904.052	3406.27	3546.86	2532.44	5138.33	2385.06	2517.57	2521.63	2696.94	2255.08	1553.39	3027.16
0.51_98.0232m/z	98.0232	0.512333	5071.8	1766.14	0	3679.64	362.782	6642.83	2064.12	5357.86	11515.6	4616.05	4565.85	3364.02	7218.88	7954.76	4655.16	3330.76	4198.27	3680.25	2388.77	855.389	1460.67	288.665	2033.92	4168.23	2201.75	4434.77	7861.21	4551.6	2688.67	4372.19	3004.04	838.159	4434.31	6949.3	0	5457.2	490.004	4120.59	1680.76	3755.29	1114.49	1385.65	3541.12	683.566	10601.7	5494.26	2633.22
5.91_98.9318m/z	98.9318	5.91422	5039.19	1416.12	3459.47	4082.91	5950.7	3826.57	4729.48	2815.23	797.46	0	59.3715	0	0	254.37	0	0	17.8018	0	1837.06	611.793	3365.56	3784.42	3319.65	3164.58	585.115	0	123.382	3841.39	4241.57	5536.55	1322.65	515.516	0	89.6213	0	15682.5	11272.6	13403.8	13320.4	16260.1	14462.7	6042.81	3779.46	0	0	0	8135.16
3.13_98.9345m/z	98.9345	3.12885	48.2525	154.596	591.918	509.188	943.771	286.427	0	0	0	526.434	33.407	162.058	0	222.915	338.94	249.039	163.07	936.515	1107.54	346.118	143.988	967.788	680.156	411.901	707.095	470.678	0	524.807	466.516	443.428	1079.69	71.9742	142.382	741.755	283.855	441.457	2107.83	497.643	2757.9	1612.97	574.311	0	0	130.672	0	458.211	566.073
2.48_98.9390m/z	98.939	2.48415	32460	63255.7	48007.7	31962.4	63559.4	40363.8	51759.1	19196.7	19942.2	9772.44	23821.9	12665.6	5458.06	2162.08	3438.88	2624.79	3991.28	3223.54	76439.9	71021.6	66921.2	79072.8	65204.6	60054.3	26273.8	6884.99	3465.59	90702.5	29167.4	38867.4	27755.7	8982.49	6536.99	11155	2916.28	99996.4	51944.9	79099.8	79655.4	57179.9	44692.9	31787.8	27332.5	5466.24	17557.5	7441.98	71889.6
2.62_98.9406m/z	98.9406	2.61795	214.177	103.353	685.821	249.408	99.2545	365.421	493.459	8.5689	162.844	395.232	70.0356	230.759	0	239.079	81.0999	129.929	320.713	87.1743	251.896	0	71.9875	160.128	275.985	0	536.439	487.779	315.769	260.277	14.2034	261.404	35.1433	226.473	5.10654	27.6043	0	396.183	455.471	677.763	190.574	285.698	650.644	367.716	443.355	95.1173	36.5904	210.618	337.444
0.34_98.9878m/z	98.9878	0.34475	35217.4	34672.7	35960.6	37397.9	38332.3	33232	39899.9	43728.9	31314.7	31621.7	31690.1	38060.9	34262.2	34773.2	36614	33325.9	37823.5	38819.4	38700.7	38907.6	30102.6	39834.1	30651.2	38622.9	37500.1	36977.7	31254.9	38761.2	39516.3	37587.1	39714.5	36039.6	35126.3	34646	33420.5	42880.6	33964	55470.2	41433.3	34675.3	34657.1	54202.7	54624.9	33068.5	32853	34445.4	42172.3
1.54_98.9895m/z	98.9895	1.54342	525.935	415.125	1830.36	4581.04	4922.97	3362.29	1421.18	340.844	1265.72	6776.05	1427.04	529.695	7315.48	587.327	1118.07	827.705	60.6785	2387.14	555.375	1969.72	240.812	470.791	523.947	266.298	6596.95	2020.16	3310.93	105.118	1529.63	5226.57	3291.73	6022.83	2690.67	2698.17	5570.41	2190.94	1749.8	931.084	2860.02	1536.28	3082.28	10035.1	9600.43	11075.2	38705.7	6788.17	971.787
2.75_98.9912m/z	98.9912	2.75412	44773.8	103121	39706.5	43477.1	56900.3	50478.1	46420.1	56018.7	84668.8	49886.2	92741.8	37881.8	47007.9	53487.1	47241.2	40097.9	41145.7	39994.4	54759.1	53218.4	50365.8	53057.1	53824.4	50978.7	43730.2	37401.5	37286.4	49352.3	48740.5	48549.3	47748.3	42921.2	40370.7	41388.1	45946.8	59420.1	53460.6	49564.6	47662.7	55247.5	48328.1	47789.1	46571.6	41976.7	42140.4	50058.6	47210.4
1.60_118.0094n	98.9915	1.5958	205710	304515	228635	225891	220776	241424	236199	267883	266353	257417	318608	261152	292518	239568	265504	228919	210313	187027	244347	251205	214696	244646	211908	247401	262671	236778	253991	298566	302504	350914	323256	315696	383739	368883	284055	227461	145692	191080	215256	202508	192581	166643	148758	92301.1	134522	200672	239849
1.33_98.9920m/z	98.992	1.32583	880.588	2626.49	1143.44	2183.73	334.264	1739.02	6213.74	4681.33	3940.81	2691.9	5969.11	3311.05	2549.46	3673.91	7229.4	3942.96	3957.7	3955.22	4079.9	2322.27	2031.53	4119.18	2726.64	3967.26	4548.47	5876.76	4207.57	4305.74	4256.48	3877.98	3274.36	2596.72	1711.55	3045.26	2990.24	1886.1	1257.53	2428.78	3722.71	1717.47	1459.9	1931.12	1392.37	872.072	1151.53	2357.78	2715.91
1.60_99.0270m/z	99.027	1.5958	12644.3	13522.3	11574.6	11865.4	11870.3	11446.2	13209.9	13648.3	9944.01	12829.1	12919.7	11830.3	11216.3	10927.4	14913	9362.17	10774.5	11621.9	13010.8	12693.4	9949.35	12932.1	10302.7	13089	14723.4	11887.4	7954.9	10651.3	12621.8	13809	13932.1	10241.4	12538	12613	11857.5	10921.8	10124.5	12621.3	9560.96	10821.3	12312.8	8745.78	9416.54	5436.5	8982.82	10812.6	11134.1
2.73_99.0274m/z	99.0274	2.73318	17082.8	21691.5	17003.1	17828.3	14927.4	17086.4	13271.3	15193.5	18128.8	15033.7	17527.8	15395.3	15759	16676.9	16174.7	13934	13515	15781.8	16471.2	17060.6	14786.4	18112.4	15130.8	16509	12752.4	15358.4	12711.4	17474.1	14863.5	14349.3	14875.6	12023	12583.9	12056.9	13071	11290.3	15802.1	16554.2	13302.5	13545.6	8676.65	11446.2	13084.6	10585.7	12100.4	10873.6	15244.9
0.25_99.9046m/z	99.9046	0.250467	768204	368072	215391	185145	167223	160671	157252	130676	116542	99513.7	107822	87386	81211.2	72404.4	71160	52291.6	52361.1	47233.4	496137	460341	416098	311099	216639	177858	112501	87616	74731.3	196095	155366	148540	126319	92053.2	88151.2	78732.1	49290.7	894294	627560	287272	199073	184551	163844	125739	113758	118971	110007	90657.2	611539
0.89_99.9069m/z	99.9069	0.888067	104627	62201.3	5075.93	31656.2	9218.6	14070.6	15647.3	13368.4	11322.3	7362.73	10484.9	4584.08	2640.88	1566.75	0	0	0	0	102023	32265.8	73085.6	53849.5	38356.8	31503.4	4640.05	4134.27	125.728	18447.9	30261.7	14483.7	20065.4	3398.58	7563.08	825.354	0	43884.6	102133	73386.2	24164.4	40859.5	22725	6157.22	5572.89	27332.2	10331.7	3176.98	136598
3.32_99.9323m/z	99.9323	3.31738	49976.2	63655.4	29396.7	8935.74	9689.88	6966.81	8586.91	7231.12	6108.24	3199.26	5253.29	1597.33	844.209	960.175	1716.63	806.36	604.806	323.553	96401.6	81592.3	62834.7	55658.8	33326.5	23223.2	5177.63	3495.37	2667.24	16279.5	6359.45	5970.56	5798.27	2412.43	1406.08	1859.98	1087.81	56062.2	45762.7	39724.7	23332.7	16113.2	8038.24	8121.13	4509.89	1584.14	2297.83	3228.99	64538.9
0.23_99.9846m/z	99.9846	0.229517	1939.8	1274.74	1222.94	1139.93	1550.31	959.676	2081.08	1524.13	1533.2	1373.38	1175.23	1264.44	1880.92	1321.44	1565.73	926.694	1636.36	959.697	965.766	1955.51	1643.87	1282.04	1029.11	1203.93	1654.02	1462.92	1043.9	2240.1	1216.99	2006.64	1328.42	1145.23	793.689	1167.39	1055.83	1262.27	1599.75	1676.25	1530.9	1449.13	1660.17	1538.46	1574.81	1127.85	1437.37	1220.32	2075.17
1.86_99.9858m/z	99.9858	1.85767	524.865	1026.31	843.903	234.21	327.115	51.086	540.532	174.731	50.9563	565.824	194.653	0	2.78297	0	0	91.054	44.8948	0	565.769	595.892	437.066	745.758	350.227	62.7822	552.197	134.707	102.538	967.686	548.332	0	234.978	1081.58	1850.7	961.819	33.9835	752.455	1472.24	2111.44	856.072	285.211	166.122	2248.56	875.934	821.668	927.09	603.825	1095.67
1.96_100.0227m/z	100.023	1.96242	3517.35	6500.5	5796.15	8034.99	3925.79	7931.31	11861.3	11554.1	4837.76	6520.66	7392.73	8553.26	6174.51	4752.66	12426.5	6802.25	7238.27	11712.6	9340.92	12715.2	2107.69	11110.1	6192.51	11257.7	15159.2	13316.1	4459.2	8702.81	15521.7	11274.1	10777.2	10658.9	9965.66	8996.38	14334.3	1725.94	2359.68	2434.78	8137.68	9911.71	9043.66	10505.8	9709.27	9799.95	11201.3	8302.66	1871.22
0.63_100.9057m/z	100.906	0.6254	0	0	0	0	0	0	0	0	0	0	0	0	0	0	0	0	0	0	0	0	0	0	0	0	0	0	0	0	0	0	0	0	0	0	0	0	0	0	0	0	0	0	0	0	0	0	0
2.26_100.9099m/z	100.91	2.26382	445.094	0	17.1457	427.85	692.592	319.815	0.0878111	521.286	0	406.205	0	82.486	629.386	0	0	0	0	219.065	280.61	401.49	0	0	0	268.442	0	119.989	0	339.244	37.4427	92.5553	349.04	208.056	0	138.097	185.527	306.59	132.061	0	3.60281	0	217.966	391.803	369.531	257.471	0	0	26.6564
1.60_100.9103m/z	100.91	1.5958	63754.1	23067.7	21388.2	11617	14524	5065.65	8107.94	6598.78	1340.92	3610.3	2084.94	1978.34	1960.83	679.335	2811.77	97.636	65.5985	700.825	16621.9	61834.8	25113.8	22910.4	7333.02	10818.3	2895.19	2040.5	1444.93	10583.7	5092.54	6831.41	2670.61	3024.02	2838.54	2434.77	2236.31	106174	49729.6	16819.5	12112.6	6803.36	9637.34	7582.51	2848.15	3124.95	5336.32	2147.49	40568.5
2.89_100.9123m/z	100.912	2.8903	5590.94	2298.26	831.262	183.664	757.361	582.34	711.939	731.328	377.139	508.078	503.564	146.137	148.8	597.835	232.456	149.038	62.4524	0.25454	0	14110.6	1866.83	1229.64	0	1709.34	97.6387	365.025	76.6372	530.711	754.786	316.192	0	17.9945	78.0033	0.591079	256.181	16845.3	8030.55	888.577	410.899	0	1894.4	516.473	196.194	371.159	35.7415	384.92	6971.33
4.29_100.9140m/z	100.914	4.28703	741.394	924.46	1119.36	1327.64	46.767	830.379	0	0	139.085	175.969	63.436	0	17.5446	0	0	311.483	209.491	0	3350.56	590.623	2883.05	5197.43	3086.17	0	174.627	299.024	171.112	2636.28	166.837	312.849	280.938	2.72506	0	374.582	65.4933	6222.84	252.195	35.0499	152.082	1498.17	458.185	353.562	101.507	463.987	0	0	2624.66
2.76_100.9149m/z	100.915	2.7646	568963	169394	70751.7	23795.6	20391.8	15848.2	17207.9	9413.16	7601.75	7417.57	5556.12	3391.57	1831.43	1969.33	3272.07	751.606	1399.4	974.989	314059	150163	171688	126129	55574.6	28754.3	6938.39	6524.97	2927.31	36015.2	11505.5	13765.5	8865.92	4018.28	3800.04	3304.04	1966.49	2.10496e+06	398028	110866	49979.3	38253.3	15388.2	12482.9	5742.43	4074.82	4073.96	6301.26	395819
2.57_100.9158m/z	100.916	2.56558	259982	112980	137833	78421.6	34208.8	43401.3	52645.4	22071.3	21029.8	14591.8	19767.1	29056.6	19284.9	9174.89	10913.1	6731.71	11478.1	4200.15	115516	108321	95540.4	78625.8	63802	41419.8	15850.2	14899.8	14257.3	36118.1	20869.8	21046.1	16620.4	13524	15427.6	11254.6	5612.61	140603	139836	71666	52517.4	54992.3	33637.3	22396.2	20956.8	17236.4	17991.3	18965.6	129548
3.32_100.9158m/z	100.916	3.31738	1.18412e+06	997470	500820	188429	138191	87641	104125	69505.6	59513.6	22364	45843.2	22904.8	16338.7	10091.6	15791.2	6667.94	3807.38	3831.05	1.26806e+06	1.21066e+06	963585	770749	439228	231993	51246.2	29411.9	15877.2	206404	60976	57750.9	42490.8	21452.1	15011.5	14317	5251.82	879444	997212	672701	345553	253480	99316.8	70051.6	45911.8	17582.9	27036.1	25416.1	1.12808e+06
1.00_101.0044m/z	101.004	1.00348	686.065	0	0	865.4	0	2040.27	3202.34	3727.86	0	2670.41	0	1983.63	1867.46	2087.39	0	2818.49	197.187	0	353.348	6803.47	386.64	1451.66	1268.78	1857.31	4032.61	3761.99	968.391	1979.92	3072.04	3402.46	2259.19	2529.33	3441.74	2687.61	1493.15	618.256	54.5683	711.78	0	1112.58	2228.07	2606.92	2792.84	4012.99	4526.15	1835.6	113.381
1.18_101.0054m/z	101.005	1.17918	0	540.587	4853.73	1201.71	4320.73	4077.31	6300.4	3696.77	1876.33	6277.37	9516.19	3943.42	2503.04	143.295	1575.44	1246.35	0.384214	4437.07	0	4918.18	289.549	1579.02	55.206	95.3723	7096.73	6682.99	2593.63	3172	1297.94	5126.71	4434.22	6221.65	2237.86	4448.62	2273.52	4150.44	670.969	7.9143	2921.95	0	2825.25	4710.33	3206.72	1010.24	5173.29	5583.18	19.9214
1.32_101.0058m/z	101.006	1.31535	6287.45	4397.46	11972.7	12057.9	17524.5	16918.6	17804	19993	12156	20312.7	27248.6	18674.9	17415.6	10370.2	16670	10669.4	2990.58	23241.1	1343.69	19969.5	4409.93	8719.97	989.62	11033.2	28000.6	23164.3	25744.8	11058.3	12995.3	19848.6	17671.1	21491.4	15229.9	16611.8	19374.4	14848.4	731.447	3721.68	14257.1	3251.79	16734.1	18033.9	17262.7	12601.8	19392.5	17927.1	1098.19
1.94_101.0066m/z	101.007	1.94147	127377	158356	136127	137349	189885	248643	236262	189235	116601	180289	167084	217389	255107	167027	204403	218780	185972	202375	240839	246447	174907	460714	179388	243332	455342	456206	169569	250105	519786	250235	241163	268925	281437	268749	495349	178519	348464	108336	198753	252289	259517	110594	113789	360527	355619	233263	300656
2.78_101.0067m/z	101.007	2.77507	461201	546818	632230	682538	454441	567666	476447	687889	673809	539465	700064	576426	702783	638535	755008	708957	669557	801322	401951	444346	475238	511031	476564	500298	505582	564481	606572	525416	584210	585100	666034	633681	618585	623101	705566	216356	380268	460864	427703	536735	476403	444895	543044	504341	468650	549099	379977
1.95_101.0432m/z	101.043	1.95193	18721.7	18615.4	18440.9	13681.8	16809.6	21858.7	18099.2	20179.5	10569.2	16710.1	15448.8	14135.5	15045.5	15832.6	20157.7	14920.3	13264.5	17073.3	30339	26533.6	20358.9	26735.3	18803	23971.9	18970.2	18172.4	14711.4	19788	22250.9	18340.4	19526.4	20568.4	19362.5	19259.8	18207.4	18475.3	21758.1	15273.5	16563.4	15039.1	14978.4	13128.3	13250.2	21001.3	19725.1	11903.2	19394.4
3.31_101.0542m/z	101.054	3.30692	22294	39101.9	39843.8	52540.1	47827.6	44725.2	58734.9	64488.4	57369.9	49941.6	60628	56550.1	47558	49515.7	62864.9	45524.3	45480.1	58828.5	45137.2	49985.3	38171.5	54752.2	58659.6	72566.1	63958.3	65158	60385.8	55928.6	48596.7	62242.3	58016.3	56731.5	55364.9	56336.7	46687.1	20536	19685.7	36968.5	52122.4	45893	44640.7	49708.2	53229	32605	33958.4	49480	25641.3
2.91_102.0102m/z	102.01	2.91125	254.059	557.824	712.482	1284.18	630.992	1401.95	615.741	604.348	1216.8	469.856	1021.42	890.294	670.737	622.307	438.744	516.936	709.682	1980.61	1357.16	903.606	525.724	927.258	832.482	881.144	740.731	1332.81	661.516	1284.66	1762.89	459.408	559.489	1086.63	733.878	688.074	834.181	0	222.26	998.08	731.798	665.306	105.555	48.9766	273.611	537.369	144.886	447.931	338.355
2.69_102.0384m/z	102.038	2.69128	687246	749238	777685	687121	499414	827110	824497	478096	520640	353360	517276	648120	603286	315635	376965	512910	495394	337398	580852	569857	592724	683499	580312	566004	492069	412482	338187	444355	329453	395740	355584	296005	301227	287177	220799	512709	522162	499450	741136	724416	623436	391895	391708	246588	285785	482685	723796
0.51_103.0198m/z	103.02	0.512333	2714.13	5146.11	5145.6	7007.55	0	16580.6	2169.13	7544.33	22618	2704.27	13335.6	10894.8	23651.4	10958.6	8100.41	8157.06	9570.59	8790.29	1798.46	253.018	0	1087.65	166.23	7082.96	6055.95	5020.29	2118.35	3550.38	1941.73	3734.86	2705.15	4816.16	10559.2	6047.13	2407.67	5368.92	0	2227.85	2513.72	1803.37	2652.51	539.041	2821.41	5206.72	11829.7	7048.07	7541.13
1.97_103.0220m/z	103.022	1.97288	2932.03	4992.28	2830.83	2814.6	2145.01	2684.94	2407.73	5867.87	3468.19	3779.08	7485.53	5497.2	3622.67	2240.66	7579.58	3405.7	2300.31	7839.55	8232.1	6278.83	3813.61	5784.63	3626.87	7811.15	5574.73	5536.97	4878.27	3556.53	5483.95	4326.34	3259.35	4509.71	3919.01	6420.9	5729.24	4510.01	2987.85	10596.7	3566.98	3691.77	4420.55	7789.45	9598.99	2966.81	2529.95	4506.02	3427.66
1.64_103.0224m/z	103.022	1.6377	136600	271368	133072	136419	261376	176860	196321	625756	271219	243147	273673	172330	164895	271194	757988	176814	203906	892169	919877	949075	342757	417418	355970	993736	400776	423189	363652	239550	317389	240962	262030	375065	329038	329909	348727	142813	177404	419398	150385	178523	171542	464896	453454	183480	174116	153497	151701
0.53_103.3037m/z	103.304	0.530917	2025.47	2947	119.581	2643.45	0	8685.55	3873.03	1441.3	20168.6	645.033	1387.73	6645.47	14045.2	4210.32	2063.56	13083.1	10540.9	4227.95	0	0	0	0	0	1369.67	882.089	1831.77	2965.91	1072.39	1005.75	1764.63	4342.03	572.766	5722.06	1468.3	193.832	1974.55	0	0	0	23.1807	0	0	400.595	6017.78	11140.7	1954.68	1482.31
3.41_104.0174m/z	104.017	3.41167	84227.2	93109.7	126954	217215	91816.7	105852	145168	122277	156809	130229	173763	194751	157873	145434	165689	145227	170387	158877	49222.4	60758.2	86357.4	93849.4	111002	91769.9	104844	124247	200000	139301	117453	155645	164664	127152	127372	127471	132480	27738.9	55410.2	84211.8	125538	122841	128097	121118	155871	155801	125431	160995	62709.8
0.31_106.0210m/z	106.021	0.313317	32241.1	6647.13	26583.3	27083.5	6882.16	20126.6	10034.2	16239.3	2149.7	6285.49	4045.06	14447.6	14394.6	9448.91	15165.8	11350.6	8302.49	8369.3	14739.3	16525	19088.5	2442.42	22855.1	16452.8	5531.38	2333.97	16194.3	29224.2	17473.4	21787.5	21966.4	15761.5	12665.7	16136.8	12261.4	0	0	41922.4	0	1410.38	1675.26	36634.4	34710.3	0	0	0	24700.2
2.74_106.0246m/z	106.025	2.74365	8077.39	9861.33	14853.3	26668.2	763.93	9786.82	2365.81	5671.86	17479.8	10075.2	18572.4	10059.6	9418.57	10909.7	10423.2	8123.81	14053.3	10515.7	0	0	2494.55	1201.82	3406.01	0	10024.8	5190.44	8596.94	2678.47	2510.78	7746.99	13579	9783.09	12847.2	14107.2	18829.3	0	0	2960.22	516.432	2681.72	2324.47	1136.39	9273.33	6352.95	6236.52	5007.94	1346.52
1.16_106.9633m/z	106.963	1.15823	6459.32	7884.3	401.749	15770.7	223.125	1871.11	4905.54	6197.61	7913.52	2618.93	6514.03	3943.93	758.467	4461.97	10980.1	3020.44	3911.23	8952.13	1388.55	170.379	5251.12	6437.94	4069.86	4397.73	124.207	1205.29	638.937	72.3509	4451.28	332.1	989.241	1778.1	5235.57	1582.3	0	2685.22	6159.52	8331.62	5462.13	1974.04	1783.78	278.295	38.2169	3506.4	1314.67	1234.91	5900.45
0.31_107.0286m/z	107.029	0.313317	35636	1.12664e+06	33238.4	33363	21427.8	40896.5	35982.1	29939.8	1.00064e+06	13395.6	1.04929e+06	37025	30192.5	14964.9	26400.6	34389.8	29662.1	22676.1	42668.3	45936.5	37251.3	39805.7	35102.6	43275.5	31958.7	30000.4	29674.2	34124.5	28301.8	32676.6	30867.9	34301.1	32749.4	25124.5	21829.9	309590	51372.7	65373.4	288536	388456	385563	62889.3	66596.3	43236	42167.6	351826	27883.3
1.60_107.0324m/z	107.032	1.5958	4832.64	51872.8	12591.6	6613.27	5549.29	10480.4	13307.2	15015	44254.2	0	55621.3	13721.1	2062.32	1068.38	14108.9	5639.63	9887.7	11834.4	4368.57	5408.22	0	9855.16	172.094	9141.04	11789.7	9310.09	705.387	9759.83	7691.39	5496.48	9939.5	15841.6	6436.22	5490.67	9865.31	13596.5	2462.43	35867.9	13170.9	19748.9	19606.2	35890.8	33229.3	44.2254	0	17093.4	5770.46
3.06_107.9946m/z	107.995	3.05552	313.509	23174.7	50905.5	62459.3	71001	94986.8	37865.3	86960.8	23674.3	66586.5	26850	34467.2	68647.6	52618.3	74750.8	51679.5	20296.7	70993.9	11687.6	18034.9	49302.1	19725.2	75739.3	26950.8	14094.4	15942.2	47222.1	36658.2	37385.1	32862.1	35050.6	18391.4	14777.7	14271.9	17972.2	0	7429.16	36429.5	46168.8	47258.7	44936.6	28907	35513.8	17332.2	17249.6	28831	11111.9
1.13_108.0271m/z	108.027	1.1268	4930.43	6123.89	7324.29	6081.35	1600.19	5142.85	11208.2	8385.74	3274.12	950.526	9722.19	11086.3	6833.22	802.736	8883.25	3648.96	9485.12	10237.7	8286.12	5396.47	3229.71	5846.49	3722.09	6948.47	6339.66	6911.68	5009.33	6523.42	6539.71	7994.52	5538.05	7077.99	3549.77	2891.98	9864.34	3254.14	4726.06	0	2621.62	2761.74	2338.49	1497.12	2016.28	2194.14	2913.78	4248.72	2941.48
1.79_108.9728m/z	108.973	1.79482	88.6118	639.35	1011.75	1740.44	1125.78	2054.12	1817.5	1213.58	832.68	3176.84	1287.81	2802.39	2972.81	4432.35	4436.08	7093.75	7206.11	11113.7	1210.05	778.848	322.878	818.718	700.924	533.817	854.548	1597.88	2056.53	2180.02	2830.3	2559	2806.11	3073.85	3614.38	3662.26	6602.59	0	489.947	0	1286.77	1369.98	1917.52	0	487.418	4260.54	3531.29	1643.71	372.25
1.62_109.0009m/z	109.001	1.61675	734.093	10379.9	278.553	39.0533	175.095	6.06796	8891.16	13536.3	12097.9	0	9955.79	11963	0	0	12528.3	0	11374.9	7627.09	0	1041.25	0	1017.9	9.21113	0	1571.03	786.905	0	212.19	0	1017.76	0	0	0	0	787.721	0	0	0	0	1.97547	0	0	0	124.182	11.7886	0	0
0.32_109.0078m/z	109.008	0.3238	833426	3.62066e+06	832780	826314	1.6073e+06	2.60775e+06	1.2537e+06	3.65593e+06	3.306e+06	1.54506e+06	3.70987e+06	1.24721e+06	2.46393e+06	1.59292e+06	3.83834e+06	2.58882e+06	1.14971e+06	3.69071e+06	5.66284e+06	5.63537e+06	2.61554e+06	1.40149e+06	2.61222e+06	5.68208e+06	1.3698e+06	1.38496e+06	2.59736e+06	2.42395e+06	3.54391e+06	2.35112e+06	2.35355e+06	3.42614e+06	3.43696e+06	3.35001e+06	3.58598e+06	2.54972e+06	2.17876e+06	2.86669e+06	2.56162e+06	3.03442e+06	3.0213e+06	2.83181e+06	2.90746e+06	2.12043e+06	2.14262e+06	3.01731e+06	3.28355e+06
2.19_109.0218m/z	109.022	2.19048	366.383	3520.12	2834.27	2367.46	3256.51	1969.92	2452.4	2489.23	1515.28	379.844	463.739	356.495	164.732	3252.46	149.661	830.246	531.633	314.552	1592.94	1207.06	2078.09	2950.52	2365.14	1974.83	798.23	560.506	1807.42	1958.4	1606.83	1043.54	2230.89	872.512	1667.54	431.057	2117.26	26.4612	914.145	2276.58	732.678	2057.79	1124.92	809.874	2449.75	1766.39	2310.06	739.565	583.948
3.30_109.0228m/z	109.023	3.29645	183753	304484	294472	415142	389694	366787	443455	502928	455279	400597	510730	463641	394376	405184	528970	374761	390340	470966	355366	409695	332047	428735	437807	586522	508764	529891	516822	461143	397631	484509	493037	471688	480884	461863	366512	148968	160929	302724	377965	359394	378630	395394	421970	272405	272519	392027	212622
0.29_110.0084m/z	110.008	0.292367	8555.46	19100.9	3179.29	4073.09	5681.27	3408.06	4415.8	13737.2	5663.02	3372.34	5701.73	3072.1	9166.98	5518.54	3890.57	5889.87	2684.83	6683.51	22359.1	18686.4	10052.7	4937.77	10023.6	25803.8	2607.74	5737.3	5275.63	4751.1	12270.3	5883.58	7500.06	11167.6	11783.2	6824.43	2606.45	7317.43	15271	12438	11250.3	15574.3	11352.4	11113.8	7147.82	12236.2	9007.58	13022.8	16584.4
2.35_110.0170m/z	110.017	2.3476	5699.69	11792.2	7099.92	8294.22	10491	10592	10787.7	12215.7	12133.4	11028.4	8517.18	6892.59	10159.1	10223.9	6130.92	12723.3	5275.35	872.828	7054.02	6970.88	12313.5	8430.41	13951	10696.5	6204.91	4312.93	14837.2	7654.2	7407.33	8929.26	9758.7	7059.7	4952.83	6469.49	4131.57	7510.11	5955.12	6905.86	8230.65	7234.86	8446.09	6903.1	8744.23	8073.13	6382.42	8644.5	5370.97
2.09_110.0178m/z	110.018	2.08573	22329.7	22481	22218.4	24202.6	25970.3	33093.4	30719.9	26059.7	20172.2	25387	22843.8	30287.7	30337.8	22559.9	27871.3	31646.5	27120.2	24059.3	20241.2	18513.2	23140.1	23746.4	26287.5	19938.1	20643.8	22178.2	26492.6	23324	20045.1	21800.7	22796.4	18326.8	17733.5	17861.2	18825.8	17369	15033.7	14663.1	19212.6	19311.5	17670.3	14090.5	15001.4	16090.4	11553.7	16610.5	17172.3
1.95_110.9657m/z	110.966	1.95193	12557.7	10403.5	10448.3	9339.16	13183.6	11450.6	10661.7	9825.74	12066.3	11573	5625.16	7828.32	13486	14080.8	6994.19	13013.3	12722.5	4689.33	10892.3	9826.25	17501.2	11504.2	16286.1	8975.68	6830.56	6778.08	9902.23	11433.2	10979	11716.6	10914.9	9849.71	10919.8	7859.65	8791.14	13841.8	17727.6	13934	10126.3	16456.1	10710.4	10237.6	8246.42	19838.1	21947.8	10950.6	20141.3
0.49_110.9908m/z	110.991	0.4914	737.07	2836.34	772.043	1051.85	1872.15	2198	655.852	1140.38	2599.61	1356.98	2111.87	3177.75	1747.35	2966.77	3113.54	447.324	1060.45	2246.32	3147.82	1818.59	1841.4	3384.36	1431.11	3131.15	3706.23	4375.47	819.755	2241.37	2828.83	1422.49	3308.59	1838.54	3308.39	2189.4	2399.06	4562.16	2881.69	3193.79	2292.23	1064.93	1138.59	4463.58	4989.5	935.99	1376.37	3509.8	1762.24
4.19_110.9908m/z	110.991	4.19277	2.05409e+07	3.31552e+07	1.99172e+07	1.1578e+07	2.20218e+07	2.57322e+07	1.76442e+07	1.71119e+07	2.2513e+07	7.32799e+06	2.40849e+07	7.32897e+06	1.13088e+07	4.6081e+06	8.02501e+06	4.61777e+06	3.56048e+06	4.57181e+06	2.36548e+07	1.70607e+07	1.31855e+07	1.21848e+07	1.82993e+07	1.60445e+07	6.53414e+06	3.97315e+06	5.14479e+06	8.72896e+06	5.95431e+06	6.50511e+06	4.67703e+06	3.582e+06	3.19115e+06	3.815e+06	2.91164e+06	3.44084e+07	1.28364e+07	1.09821e+07	1.09166e+07	1.12933e+07	1.242e+07	1.06861e+07	6.18074e+06	2.14902e+06	3.32968e+06	7.09278e+06	1.44552e+07
2.81_110.9934m/z	110.993	2.8065	31982.2	32496	28252.3	24999.9	28269.8	24629.6	25445	20082.9	23942.6	18329.7	22984.5	22266.6	16922.6	23279.2	20629.2	15863.8	10600.7	13179.7	39147.7	24625.8	30513.1	33509.2	31054.8	31204.5	26833.7	23064.4	16190.5	31468.4	23463.8	29254.5	23130	15460.9	16040.7	16677.6	15001.3	33754.2	34744	35496.7	29967.4	27380.8	21328.1	27259.5	21463.4	18189.2	18228.7	16409.5	35692.5
1.72_110.9937m/z	110.994	1.7215	2029.85	492.189	2150.01	1673.57	7312.92	520.195	2139.54	1155.93	1196.58	1698	1651.12	706.559	610.481	1282.8	3821.38	275.077	5008.81	17750.6	917.948	4111.38	197.58	512.683	629.278	4277.98	0	265.342	214.348	3218.57	8651.79	3404.27	4015.2	2292.97	1653.61	96.1663	13941.1	1772.16	2732.82	437.072	2131.71	46.8523	4136.51	1100.11	1347.92	6548.14	10184.9	2213.58	858.689
1.81_110.9942m/z	110.994	1.8053	381.235	978.168	393.28	938.019	1002.58	529.966	1136.7	634.714	1669	3442.1	504.108	1857.74	7400.94	434.301	626.184	2971.55	1454.56	4682.83	203.215	1939.06	1223.12	1871.24	957.833	167.732	3307.82	1887.39	2530.84	1022.48	643.689	819.387	10978.3	3683.03	4341.38	3798.22	1177.52	245.418	1235.5	87.6487	0	400.68	797.958	1320.29	1079.01	7425.85	2103.31	4633.95	1084.59
0.71_110.9956m/z	110.996	0.7094	8738.62	1384.53	10033.9	4267.81	5002.56	7549.27	7578.61	4866.82	3084.06	1779.04	1816.1	2535.73	571.512	2478.79	2546.81	2991.63	1758.98	1762.88	9423.79	10989.7	6300.52	7301.55	2087.89	5846.29	5764.31	3226.29	1856.02	7620.68	6461.79	7849.4	5000.05	6135.29	3909.38	6692.64	6009.33	6104.04	10145.7	8037.63	10053.2	8722.03	6129.46	5834.27	6910.15	6135.99	4095.57	8756.33	6668.6
1.83_110.9964m/z	110.996	1.82625	635.949	1527.69	2331.79	576.376	2413.41	688.175	4982.39	2743.93	2708.16	4114.56	210.992	3906.48	5556.76	493.842	2825.15	1031.31	105.26	807.975	733.574	2646.33	4509.05	1607.66	1124.95	1067.49	1764.38	2216.12	4200.51	1578.37	2126.04	3930.24	3779.8	6513.17	5768.99	4324.69	387.208	635.492	461.223	1776.6	1242.88	808.177	1037.94	2041.31	4660.99	4296.06	2511.07	2144.37	3408.09
1.56_110.9968m/z	110.997	1.56437	3418.48	7630.5	4865.54	4792.1	5571.53	4696.02	5319.21	6316.05	3202.63	8356.28	5594.76	2887.18	10410.9	7368.7	4931.21	4826.47	3159.63	5362.1	6723.27	7136.1	7782.2	8209.7	2593.58	5168.17	4161.93	4154.07	4830.86	4356.83	12806.6	2789.38	3917.85	5992.42	2752.03	1873.7	2808.26	4941.56	8353.76	8284.84	11839.7	6432.9	6684.92	4511.32	2379.38	3796.14	6358.21	7916.55	2573.63
0.88_110.9976m/z	110.998	0.877383	1262.62	1763.7	2494.44	3558.29	1264.6	2518.14	2929.79	1968.77	1393.46	1995.13	3984.24	3703.01	378.64	2326.08	482.962	0	718.442	462.92	5510.53	1676.25	3434.63	3719.35	1705.16	4598.55	1703.42	1751.64	582.384	2365.53	1672.67	2750.1	1523.69	1993.22	3269.19	830.347	1091.79	1019.18	5569.94	2522.07	3254.04	4739.67	1505.8	3093.84	1965.42	1193	2778.29	1858.65	4646.82
0.63_110.9978m/z	110.998	0.6254	3491.77	2146.58	2220.04	2802.74	3537.82	1680.37	1838.88	2986.19	129.524	1045.84	3455.96	1846.3	810.153	931.487	2610.68	21.2589	690.659	1803.91	3312.19	2651.77	3362.81	2052.91	1667.81	1602.99	4366.11	2.56823	454.732	838.13	1192.58	905.56	710.468	2059.41	402.719	739.004	1962.26	1203.76	2508.24	1924.86	1032.11	3220.61	1028.75	51.2287	860.121	1817.87	2989.53	2080.06	2627.62
1.01_110.9978m/z	110.998	1.01395	1169.72	1486.03	656.887	1309.25	493.688	1972.46	488.559	1256.42	2056.91	1110.12	2225.82	2035.43	1007.56	2109.41	2688.35	196.561	1020.11	910.68	3853.28	3688.34	2319.3	1249.46	2481.53	2476.84	369.663	457.91	944.23	879.021	1405.44	796.638	508.701	739.683	1004.06	514.985	588.468	1756.79	2987.53	1723.3	1267.43	1565.61	747.051	1416	914.977	688.071	1704.57	718.779	2193.87
0.97_110.9985m/z	110.999	0.97205	6515.45	4059.78	3315.82	4867.57	3039.61	3018.24	5433.89	4902.98	2704.13	2281.19	1643.49	1554.57	2212.63	2038.41	1921.23	2111.41	3187.92	1915.34	4756	5116.52	2887.32	2862.24	3714.28	4656.31	694.98	2185.84	2038.96	1568.76	4275.07	5132.89	467.927	2166.19	3688.66	3337.96	2874.46	372.563	4613.46	3050.09	2460.28	1656.01	3859.17	2383.75	3712.51	2313.39	3053.69	2370.67	1666.44
1.71_111.0006m/z	111.001	1.71102	4572.47	3119.75	21086.4	12486.2	20173	19154.9	8047.84	12659.1	7458.29	15566.6	9746.81	15781.5	27140.6	15079.4	15609.5	15402.6	2879.28	5691.85	748.411	19460.3	12048.4	5722.86	352.96	5974.06	13912.9	13173.7	16292	9645.27	5043.28	7320.81	9860.48	10189.4	14227.7	8291.15	1739.62	5891.51	11108.3	1911.44	4277.03	3718.31	15176.4	15623.4	17620.7	2539.3	4455.73	12321.5	2292.86
1.61_111.0013m/z	111.001	1.60627	196047	33574	86342.8	144389	72548.3	86566.8	68951.8	76383.5	85068.1	110608	58942.9	61698.1	86645.4	98419	40210.1	74690.7	74970.6	46774.9	50329.1	30539.2	43910.5	27648.3	48648.8	31447.3	55746.7	51585.4	83694.7	43599.7	64839.1	62423.7	60580.1	63998.4	59270.1	71697.3	43050.4	69237.2	69953.9	29487.2	42922.8	54467.9	58686	49629.3	46009.6	27523.1	61843.3	65081.8	54195.6
1.12_111.0015m/z	111.001	1.11633	24318.1	50040.2	31673.6	32382.2	61156.5	59445.1	38538.5	83298.5	42466	67823.2	39111.6	37307.9	70460.1	59375.9	93258.8	76464.8	35674.9	62996.6	48983.6	42479	63658	34127.1	63588.9	45643.2	26297.8	31520.7	71369.7	35819.7	27080.4	36127.2	35397.7	32258.8	37624.9	26224.4	27373.8	27216.8	14626.1	38383.2	30326.2	37939.1	31508.3	28432.2	32595.5	22387.2	19806.6	35641.7	29993.1
1.37_111.0016m/z	111.002	1.36772	30835	122235	33555.1	37230.9	73801.3	78144.1	102633	111907	118224	82225.2	153029	114985	93856.7	82909.3	149222	86250.3	92194.6	138963	75608.2	83567.2	93204.3	81195.7	107525	70562.3	92382.8	93883	116746	63622.6	53724.2	69637.6	68291.1	56738.1	52094.7	55545	50556	27276.7	7353.51	39513.8	59239.8	56151.2	49877.5	41733.8	39020.9	41018.3	25936.9	49100.2	24567.5
1.94_111.0638m/z	111.064	1.94147	19859.7	15135.5	17032.6	13547.2	17033.1	19972.6	13400.8	13615.9	8279.61	10986.5	9634.23	10132.9	11864.8	11295.6	12747.9	15016.6	8639.57	10001.6	19280.5	18804.6	19293.6	19202.5	18958.5	13588.7	13947.6	13944.2	11547.4	18119.4	14715.8	17094.1	15852	17109.7	15070.8	13369.2	10302.2	20198.1	21729.5	17311.4	14832.5	13683.5	14323.1	16227.3	15256.7	1049.01	4917.89	10409.5	19775.4
3.23_112.0332m/z	112.033	3.2336	8928.69	5964.92	12670	14763.3	9052.09	9175.47	11362.8	7280.93	8756.51	8462.1	7737.62	10010.8	8213.67	8047.18	6444.87	6522.83	7727.28	4930.38	1816.43	1837.21	4464.66	8145.96	8271.01	3483.36	8373.61	8337.67	5284.79	8165.16	6618.81	7023.69	7712.82	8438.25	5471.52	6101.97	4697.72	6402.91	6742.65	9177.2	11457.5	13297.5	11419.8	9404.12	8745.53	10886.3	9320.3	12797	7659.32
1.86_112.0334m/z	112.033	1.85767	90066.4	96437.2	87487.6	88530.7	85458.5	92418.6	97553.3	86553.6	72539.4	76706.4	88660.7	86617.1	73678.4	78463.5	83486.1	79202.1	83307.1	75487.8	95260.5	95024	97442	103204	98967	92620.2	94121	93401.4	86426.4	108316	91152.3	103845	113514	94295.3	89989.7	86690.5	85448	120481	83484.8	109298	126627	119365	112216	107699	106452	90056	84493.3	102174	105216
0.22_112.9663m/z	112.966	0.21905	421.392	1458.67	1027.93	3132.24	151.298	15.797	1237.44	834.626	1153.08	559.156	750.289	983.499	1629.98	2179.56	2205.6	1230.26	2712.05	2490.26	1576.11	612.975	980.719	51.7063	562.21	204.772	275.022	3407.98	566.017	999.005	1456.53	1233.42	2256.58	1611.45	1436.33	2047.04	1722.22	1110.62	182.068	1454.46	48.7428	719.696	246.534	2097.88	1724.51	780.644	3017.4	276.817	1272.25
2.75_132.0243n	113.006	2.75412	1.26255e+06	1.31537e+06	1.45538e+06	1.53064e+06	1.25979e+06	1.37877e+06	1.25229e+06	1.47032e+06	1.45189e+06	1.40563e+06	1.52339e+06	1.40044e+06	1.5585e+06	1.62435e+06	1.57633e+06	1.6629e+06	1.63823e+06	1.74514e+06	1.19691e+06	1.2385e+06	1.32183e+06	1.34906e+06	1.31393e+06	1.35402e+06	1.31591e+06	1.41808e+06	1.52667e+06	1.38905e+06	1.5093e+06	1.48121e+06	1.60495e+06	1.55096e+06	1.5103e+06	1.5359e+06	1.69868e+06	752460	1.09205e+06	1.25347e+06	1.23365e+06	1.33559e+06	1.20454e+06	1.20456e+06	1.36265e+06	1.33104e+06	1.23032e+06	1.33625e+06	1.06759e+06
1.60_114.0141n	113.007	1.5958	2.71843e+06	5.02779e+06	3.42623e+06	3.30859e+06	3.4448e+06	3.88629e+06	3.26745e+06	4.71331e+06	4.66261e+06	4.19652e+06	5.83896e+06	3.80157e+06	5.23268e+06	4.00328e+06	4.93606e+06	4.06314e+06	3.20947e+06	3.53746e+06	3.92878e+06	3.94535e+06	4.01779e+06	3.41e+06	3.9818e+06	3.84454e+06	3.9177e+06	3.49051e+06	5.15162e+06	4.58823e+06	5.2704e+06	5.29773e+06	4.83271e+06	5.06451e+06	6.12302e+06	6.24169e+06	5.13308e+06	2.81315e+06	1.5097e+06	3.2317e+06	2.97059e+06	2.86105e+06	2.7913e+06	3.18706e+06	2.83874e+06	1.30879e+06	1.67727e+06	3.05534e+06	3.44167e+06
1.06_113.0075m/z	113.008	1.06395	3829.46	10650.3	1554.22	4529.32	3643.88	8272.09	7383.52	9398.99	11590	5340.89	12396.3	4728.65	6624.18	8705.03	9516.44	9149.06	3919.77	5569.09	16663	8021.17	13422.6	13933.9	18361	12825.7	679.806	12439.9	2427.79	10317.1	8972.38	2294.64	9024.79	2760.86	9242.84	1500.8	1516.3	2250.15	6692.96	13652.4	8056.27	10087.2	2686.42	470.998	586.247	7235.86	6947.09	1666.92	7856.11
1.16_113.0079m/z	113.008	1.15823	1032.82	3390.01	1625.78	4296.66	2013.71	2155.27	4506.08	4074.63	4922.62	3105.44	6382.06	4009.38	1882.17	2353.38	3291.53	3829.45	1957.33	4359.23	2814.07	1255.52	9946.21	8291.68	7302.79	4155.17	1722.9	4136.78	3925.38	3054.24	3812.71	187.315	5225.41	2616.85	6013.98	114.587	789.871	560.77	1171.58	9546.91	3021.39	5286.36	2121.41	6.46977	0	3334.81	2075.23	553.064	3613.76
3.71_113.0118m/z	113.012	3.71307	1276.12	134.169	296.143	778.982	8.76254	1675	2356.9	375.011	0	2961.2	0	2040.07	965.726	0	2596.12	53.8983	52.102	3162.39	950.6	262.407	0	0	1499.55	100.51	241.016	1728.18	1831.86	54.8812	0	3229.33	3465.29	1920.23	1151.97	36.3269	0.124831	1019.95	806.561	1123.47	833.825	1121.7	229.299	1148.15	1748.63	10.6902	1563.81	3842.17	2369.9
3.65_113.0127m/z	113.013	3.65022	2135.57	3964.96	1881.93	5071.78	1662.17	1484.76	245.16	0	2010.24	2444.36	1264.95	1709.7	3959.23	2570.75	990.099	2509.49	4196.22	3166.57	71.7074	3282.5	4736.86	714.45	1708.4	2680.73	5411.96	271.268	3408	1818.06	703.555	1783.91	5025.72	3838.36	4447.96	2549.45	3279.24	1804.83	278.558	5131.59	3194.28	1865.51	1361.15	3278.63	1641.49	1918.43	3914.87	1218.72	400.217
3.58_113.0132m/z	113.013	3.57688	3406.08	1383.15	153.344	398.887	5525.5	20.0008	2594.9	2929.69	2361.11	6567.28	190.691	2241.71	7301.76	1223.47	1783.84	1036.54	4445.29	1727.69	3133.16	2092.46	4584.27	2421.48	304.436	3453.35	1347.62	5078.31	532.155	1978.29	4849.55	4106.69	2238.81	2662.29	5152.44	4853.82	2058.34	1.93507	3293.35	7915.99	4148.01	1670.82	7361.3	3304.47	2518.9	5229.28	7541.27	1748.51	2677.72
2.66_114.0060m/z	114.006	2.65985	340.611	0.0489985	248.832	315.757	114.32	665.736	240.445	145.792	198.077	818.228	92.8319	407.163	334.805	187.723	882.78	1124.97	657.498	1132.7	0	344.263	115.898	234.677	230.115	605.889	33.7962	367.055	1466.75	28.6956	201.09	1097.99	323.083	799.775	1047.74	467.537	687.594	2.55975	227.212	268.472	280.839	41.07	313.972	0	401.436	2093.23	778.541	365.513	109.851
2.88_114.0380m/z	114.038	2.87982	699327	524637	742790	772150	372095	551321	557351	533147	503757	363009	559800	600185	595914	395203	578875	610365	575581	616994	379913	386966	355629	527013	381007	403187	528742	550132	377673	505709	423877	502513	532316	369329	372142	361114	449914	543838	512382	428437	646428	549905	563365	423757	442527	479977	470071	568598	644599
1.83_115.0028m/z	115.003	1.82625	490259	446809	592776	624382	623883	591437	549190	653180	365071	530878	316813	442472	428892	495562	444726	461244	412059	377325	496365	488404	469027	465435	504146	565934	394510	409773	438190	570552	676260	508275	534140	551876	510912	510777	660928	439321	607422	380253	470944	509807	550959	396396	410222	531029	637221	465614	619564
2.89_115.0075m/z	115.008	2.8903	659.751	1426.34	1339.74	1421.61	1712.88	841.072	2724.66	788.919	1500.28	1538.17	1015.55	1556.98	682.617	1626.17	1927.4	1996.87	2979.29	5316.14	0	881.119	2515.21	1330.85	1881.92	776.791	0	1082.65	2220.09	2017.3	719.251	808.811	949.942	2100.3	585.519	1137.1	481.649	126.097	1493.97	2068.84	1643.04	671.529	637.276	2.52182	2032.85	1222.59	2017.45	1068.08	613.608
1.60_115.0130m/z	115.013	1.5958	17267	20522.5	12455.5	10334	3973.71	5141.55	9038.25	2881.29	14278.7	7763.05	10864.5	4888.46	8233.53	3537.65	1801.14	12672.4	7549.37	0	4612.11	18233.5	19311.3	6344.25	19585.8	1485.18	9594.12	10388.3	9457.32	8124.59	1217.81	9115.17	6923.83	11707	13008.2	14712.8	2957.38	6039.43	12357.5	5061.65	9713.4	481.455	4580.66	11653.6	10578.9	646.635	786.354	2630.33	12736.7
0.29_115.0135m/z	115.013	0.292367	1354.74	974.518	801.942	2350.73	649.038	653.283	296.423	5.0827	366.734	265.777	952.942	1044.15	861.155	1525.54	904.061	783.195	1725.98	670.701	1462.73	1087.91	1870	487.826	1419.95	1207.07	1743.96	124.593	1637.53	1482.92	12.3585	700.967	2196.51	1864.96	546.607	487.837	0	1043.46	1145.31	1935.96	1073.05	85.4306	1463.08	1967.64	1379.19	115.597	218.321	623.659	174.171
2.18_115.0196m/z	115.02	2.18002	1473	416.613	1050.2	1628.53	2501.1	775.724	1548.42	496.326	302.431	134.899	0	728.944	1089.39	1533.32	1445.38	198.52	35.4443	365.198	0	1142.46	1093.84	1244.89	309.056	2565.23	431.628	301.478	257.715	475.554	837.499	1320.95	1040.97	1597.39	246.8	174.382	1012	265.263	1464.79	1746.03	280.574	103.696	124.178	1419.44	1552.83	813.716	1328.86	286.804	793.189
1.94_115.0216m/z	115.022	1.94147	17464.5	18788.4	20280.5	16052.8	16437.4	20484.6	20593.8	23433.6	17191.8	16390	25655.8	24000.7	23453.3	20676.8	26909.4	25355.3	17644	30074	26602.3	29681.9	14679.3	25328.8	13799	29267.1	28603.6	29478.8	20172.4	22792.2	26053.4	23163.6	24095.5	24051.8	26737.6	24908.9	31542.9	17075.3	17520.5	16460	18431.6	15054.3	15816	16340.8	17609.3	6993.94	8391.92	18485.7	17387
2.75_115.0221m/z	115.022	2.75412	1051.9	3919.44	2456.69	1826.44	4008.36	4475.09	2998.85	2652.97	3316.23	4276.06	2430.97	5683.88	1767.2	5221.1	1775.72	5907.43	6517.16	2136.38	4590.27	1584.35	5328.08	4295.78	3268.62	2122.91	2105.81	3654.75	2680.96	1795.97	2653.82	2050.48	2036.97	5926.63	4012.83	2206.66	3710.42	807.864	5276.39	4335.54	4320.13	4968.78	3101.41	1909.3	5158.25	3603.59	7704.35	2467.68	4732.59
1.84_115.0535m/z	115.053	1.83672	57573.7	58845.7	55085.8	57316.2	56366.3	53263.7	63000.6	60803.8	41243	51102.3	52390.2	52958	46144	50922.9	60882.3	49399.1	50437	52127.8	65424.6	65472.4	57891.6	62736.6	57785.7	62148	54264.8	53615.9	52527.8	54521.9	56094	56100.1	56178.7	55953.1	54947.6	54030.5	54390.6	56439.6	51784.5	51236.3	56337.1	54445.5	53607.6	53327.1	49425.3	49978.6	53348.4	49114.1	52547.2
2.17_115.0602m/z	115.06	2.16953	671.197	1221.42	1071.53	324.107	452.329	523.332	1019.67	1006.68	510.234	574.453	735.184	1764.28	76.9471	1271.31	547.035	1745.22	1457.1	629.849	370.984	704.388	769.776	859.35	1713.62	1293.53	525.123	800.311	845.729	1016.74	648.877	1080.36	693.644	723.854	482.952	1523.09	248.058	16.5758	353.87	830.583	884.573	1067.99	1010.78	220.457	607.616	360.827	632.78	1031.53	346.905
2.46_116.0325m/z	116.033	2.46302	137803	202381	136607	134602	107552	164548	193732	175950	186519	110800	209063	211309	176642	124822	199876	183055	201092	200615	128852	127703	142850	167483	145738	134090	158816	162705	156914	238475	184692	242333	246669	181750	196635	187728	208771	167982	120500	140436	175234	147866	145229	140423	147538	108155	106783	153878	182660
2.73_116.0535m/z	116.054	2.73318	771535	1.28951e+06	913453	960924	806042	1.29048e+06	755079	2.34976e+06	1.3864e+06	804221	1.4671e+06	776203	1.29993e+06	831205	2.42758e+06	1.28872e+06	736616	2.39773e+06	1.31801e+06	1.34891e+06	915261	1.333e+06	945879	1.56622e+06	1.42822e+06	1.44534e+06	996727	1.39449e+06	1.27723e+06	1.47054e+06	1.5505e+06	1.0934e+06	1.08207e+06	1.11743e+06	1.26611e+06	542505	772189	867212	748405	914495	877785	905546	953518	840900	802893	958993	936605
0.25_116.9069m/z	116.907	0.250467	1.17383e+07	5.74881e+06	3.62484e+06	3.07091e+06	2.82058e+06	2.72233e+06	2.6337e+06	2.16329e+06	2.02296e+06	1.67671e+06	1.815e+06	1.55432e+06	1.50799e+06	1.22604e+06	1.26339e+06	958207	923622	835516	7.77023e+06	7.25099e+06	6.6155e+06	5.16089e+06	3.52691e+06	2.9629e+06	1.8997e+06	1.47247e+06	1.31132e+06	3.32598e+06	2.55363e+06	2.45846e+06	2.08874e+06	1.57153e+06	1.53155e+06	1.3773e+06	910227	1.32312e+07	9.93798e+06	4.68885e+06	3.3414e+06	3.1661e+06	2.73913e+06	2.14366e+06	1.98062e+06	1.96311e+06	1.81476e+06	1.53873e+06	9.51837e+06
1.01_116.9074m/z	116.907	1.01395	29360.6	44704.3	134181	25861.2	166131	74582.8	91621.5	45212.7	18069.9	55591.6	28386.3	18738.5	46071.1	13412.4	5045.59	9257.35	7662.84	10194.8	50968.2	338071	42282.9	43946.6	27299.9	20950.1	81316.6	10742.8	58843.1	69773.4	22938	110447	14098.2	57656.7	9246.75	56230.6	40155.4	673861	63824.7	30682.7	111117	30263.5	72197.7	107007	102178	16377.7	100937	74393.9	31236.5
0.65_116.9101m/z	116.91	0.64655	1.60757e+06	848845	35765.6	118794	43798.1	66233.2	45759.2	57052.5	63128.5	58907.4	66423.7	42799.1	41816.4	98908.5	87728.8	51381.7	111128	44334.6	406908	113707	961072	151877	450498	292414	47362.3	60452.1	33710.6	61862.3	197440	45932.2	78963.7	39500.5	69848.2	38307.7	32810.9	212867	2.40806e+06	277009	90733	247576	67504.2	49507.2	39993.5	139018	48904.3	36898.1	1.3701e+06
0.90_116.9114m/z	116.911	0.898533	431070	227830	3812.21	1473.06	4475.39	277.034	1821.9	1749.53	2935.84	518.568	2071.67	0	128.087	26415.7	4036.51	4649.97	25707	655.905	180958	5647.07	177713	3133.87	128564	56099	920.793	2821.48	0	2082.94	25282	2790.01	1642.51	1194.86	9067.67	0	0	18581.2	302944	44687.5	2886.14	102087	2348.02	1393.26	2266.54	9939.96	1838.49	722.989	636418
0.47_116.9379m/z	116.938	0.47045	0	0	0	0	0	0	0	0	0	0	0	0	0	0	0	0	0	0	0	0	0	0	0	0	0	0	0	0	0	0	0	0	0	0	0	0	0	0	0	0	0	0	0	0	0	0	0
0.21_116.9976m/z	116.998	0.208567	14162.3	7478.18	6284.56	3849.32	4185.88	4224.06	5074.63	3497.58	1905.91	3832.38	3283.7	3698.45	3394.42	4065.85	3825.19	2751.85	3673.24	2785.65	9995.2	9468.28	9471.34	6563.67	5144	5567.07	2993.42	4467.1	3981.48	6285.89	4259.19	5365.95	5204.75	3135.66	3617.39	2962.74	3737.07	18375.7	11893.9	8022.6	4539.83	6154.9	4829.22	5289.8	3574.73	3718.59	5424.5	4804.03	11785.7
3.45_117.0008m/z	117.001	3.45357	51807.4	34152.8	30848.2	20664.2	19976.3	27531.5	18507.8	24823.5	19703	16777	18040	13252.3	22483.7	15469.1	24486.2	17604	11147.6	21662.5	27863.1	18084.4	23031.6	18845.7	23107.6	16382	12435.7	11707.9	12606.9	16176.5	14121.2	15209.6	12573.8	11624.1	12056.4	12182.9	10466.2	42357.2	23638.4	22351.6	17812.4	21312.2	15146.8	15567	12801.9	9575.19	10956.8	14312.4	31130.7
0.81_117.0010m/z	117.001	0.814533	378.981	648.806	298.494	0	106.771	136.674	132.337	209.689	6.39455	0.0182954	82.8838	0	13.2244	407.65	243.689	187.788	0	0	2007.82	546.887	1525.78	355.807	1241.41	2825.55	180.987	819.768	307.481	137.465	1452.42	262.211	226.786	721.589	306.857	0	174.281	271.836	853.264	722.067	346.267	588.83	712.428	97.5809	0	685.374	698.95	146.949	760.541
1.94_118.0092n	117.001	1.94147	97470.8	125628	99026.2	96524.3	136813	178675	140347	142490	87323.9	125074	118110	113044	124202	118050	142776	155743	105287	141549	144337	139037	127086	205269	131656	144439	179385	190414	118836	154510	227780	146381	141080	162539	135819	139599	227318	131855	147438	99057.3	130395	157049	159929	99170.2	102401	55137.8	92718.2	141082	177778
3.19_118.0329m/z	118.033	3.1917	310749	453356	691662	1.00496e+06	473703	517360	624522	718016	642119	558535	715913	845557	692909	681648	932527	732206	794959	963792	236596	284374	297672	400642	394772	426668	416077	555677	576655	553278	519484	567796	659295	554932	558644	531935	593234	122638	263934	392136	498386	479482	496770	462647	562767	621756	526424	560620	270133
2.74_118.0334m/z	118.033	2.74365	5838.44	9148.48	9130.5	4593.81	4035.52	9476.39	8487.67	6701.52	12826	2279.1	10685.7	1723.39	1380.09	1244.14	5458.06	2328.69	933.901	3888.49	2080.47	2794.81	1791.18	3813.48	5326.42	4601.93	4698.55	2717.13	0	5139.77	3970.91	7564.22	1889.41	0	859.234	1921.54	2038.55	6822.25	2366.53	3322.82	2876.02	6396.16	6599.41	4477.86	4076.24	1113.55	3081.26	0	4134.63
0.64_118.9044m/z	118.904	0.636083	36682.1	32353.9	42010.9	44898.7	45252.7	41972.2	43410.8	43210.5	16998.1	39837.3	36818.4	31232.8	12614.1	20597.2	32309.2	7696.13	9364.54	16901.7	55896.8	49038.1	40892.8	50258.9	33154.6	35038.8	40421.4	41690.9	35226.2	40672.8	43793.5	38075.6	35797.6	38572.7	18102.3	28106.1	29066.7	80414.6	23196.8	48973.5	49760.4	47270.7	44751.4	39364.4	39690.1	36826.8	27069.5	32804.8	38402.9
0.66_118.9044m/z	118.904	0.657033	12729	22415.6	41849.1	37537.4	43138	40036.5	40496.3	38174.8	34436	36428.9	30007.5	31070.4	27100.4	26474.9	24200.6	25784.7	13789.1	19123	49741	57546.6	25167.3	48646.4	23696.3	34051.2	34059.2	31006.6	25505.8	43304.8	35459.6	32984.5	35910.8	27812.6	29573.9	31709.3	23222	63807.7	9603.55	46360.2	43334.9	39396.8	37021.9	36837.7	35916	37530	40350.1	33995.6	12683.4
0.90_118.9049m/z	118.905	0.898533	12136.3	12866.9	76899.6	67676.7	66918.3	70369.3	65022.3	60021.4	46990.1	51136.5	49765.3	49881.8	42377	26594.4	39876.1	41204.5	12265.2	29000.7	34814.1	87306.4	21887.4	73258.4	19061.6	32849.2	54286.8	47295.6	49132	68053.3	45205.2	63809.6	58619.6	53905.9	50738	41349.1	36953.5	113698	6219.76	60024.4	72110.9	39196.6	74507.1	58609.6	59344.2	50964.1	63898.7	50105.1	17320.9
1.13_118.9054m/z	118.905	1.1268	837.903	200.805	16747.4	5518.79	15414.4	15299.5	13325.9	8935.59	4814.79	13221.8	2862.05	5956.31	13599.8	1498.96	3262.33	3386.17	2789.52	5073.36	261.548	10929	301.143	6594.64	496.852	1221.1	9686.13	6944.52	10820.1	8956.15	1894.09	16311.7	9094.55	12287.6	5966.35	14731.5	8609.87	11707.8	0	1331.78	11577.2	371.419	13546.4	12049.5	10694.1	6373.02	9539.11	12544.9	156.96
2.57_118.9063m/z	118.906	2.56558	487.935	1513.21	1312.03	2109.99	284.623	1146.31	1544.76	1766.34	1547.22	1463.87	6.46431	1268.26	314.027	1248.76	20.5598	2214.87	448.516	946.797	607.068	372.433	2012.61	4667.33	2459.37	2647.5	828.482	427.007	1355.1	1584.93	2136.25	763.369	596.322	514.642	468.371	1129.07	393.107	4677.09	2867.98	512.185	2452.45	3079.74	342.809	633.868	356.6	1888.71	1716.17	502.081	2294.61
0.48_118.9064m/z	118.906	0.480917	24534	7138.75	1067.33	3811.92	4751.02	1908.08	1247.25	1348.36	426.138	2736.38	417.196	296.412	96.9017	1527.86	2312.57	1469.38	3248.04	362.77	6421.94	5567.66	10030.9	3707.62	3190.86	4029.93	730.019	1318.02	905.107	751.016	2827.76	2126.47	729.736	3941.02	1102.09	598.997	263.06	11329.7	46297	4122.03	3621.13	3600.84	3077.33	2701.12	1538.19	2060.75	698.362	1056.34	21624.7
1.97_118.9080m/z	118.908	1.97288	2946.67	2991.39	4224.2	2849.7	853.875	2225.39	2551.19	2554.19	1480.94	1760.26	1604.86	1975.79	1649.55	1728.13	513.888	1296.08	867.709	1320.93	122.679	5997.76	3526.62	2455.48	3593.93	2384.75	2107.11	1331.04	1554.19	3383.2	2772.05	1927.33	1882.61	2971.5	931.935	865.807	1325.53	7080.43	4610.51	2248.57	2437.44	2679.86	2740.1	2330.87	1019.17	1473.25	1856.46	1385.13	3187.61
2.48_118.9237m/z	118.924	2.48415	55088.8	77161.5	74274.4	103151	103526	91403	130248	111022	100240	171910	133284	214843	154338	236533	196679	217232	380978	320716	73168.8	91518.1	89079.7	94865	93210.1	105526	113454	170511	210462	96523.3	99112.9	119586	143443	188674	200429	207049	241050	1403.01	62152.4	99220.9	117489	96517.6	102353	105737	145905	133426	99068.3	145847	62521.1
2.72_118.9627m/z	118.963	2.7227	4035.27	4696.06	3570.84	4617.75	3610.93	3469.44	3850.99	3836.23	2947.8	4720.49	3176.03	2433.2	3175.16	4063.47	3603.48	3052.89	3106.01	1827.47	4355.52	4462.08	5216.59	4973.46	5404.19	6264.2	1683.53	2813.68	3402.71	3928.25	5108.04	4783.76	5369.63	4099.74	3234.21	2915.75	3391.3	5729.66	5103.39	3340.77	4955.84	4786.38	3293.6	3498.23	4358.42	5336.5	4723.72	4511.38	5577.54
2.93_118.9628m/z	118.963	2.9322	4596.22	5506.62	7197.91	6263.68	7938.53	6296.26	6840.14	6201.16	6195.73	7335.36	4524	6246.96	6856.37	4491.44	4269.13	4021.16	2141.22	3764.55	9220.37	8277.67	6473.03	7926.39	7823.15	7416.25	6779.15	8221.25	6483.54	8515.42	7095.55	7318.25	7157.87	6743.01	6169.96	6011.2	5735.96	3370.62	3535.11	7136.32	7484.84	6893.87	7200.95	7869.92	7478.24	6320.7	5682.36	6330.67	5504.01
2.80_118.9629m/z	118.963	2.79602	12594	12564.8	10872.3	9100.91	8259.48	7486.34	7809.76	8227.95	6912.02	7078.71	7847.17	5534.23	7798.83	7152.84	6024.64	6918.79	3865.55	6631.95	13019.5	15167.6	16142.8	12429.5	12495.3	9157.76	5792.17	6935.68	6096.85	11018.5	9436.49	7049.61	8666.21	7048.16	5638.07	5349.79	5611.46	9321.87	12639.7	11209.6	9980.47	10894.4	7856.14	8018.62	5219.35	6273.95	6259.6	6242.93	12499.8
2.76_118.9630m/z	118.963	2.7646	4760.42	2948.52	4492.7	1878.56	1921.67	3166.15	2595.68	1588.28	3690.98	1720.33	1316.88	2810.05	1077.39	2668.12	538.38	1372.74	1350.88	1188.24	5428.63	3083.8	5506.67	3177.17	3183.3	2167.17	2734.13	2305.24	1669.01	2890.45	1998.04	2760.39	1342.95	2151.77	1158.59	2835.24	1725.74	3837.08	5417.4	5384.38	2991.35	4299.19	1769.87	2883.65	1169.72	2088.03	1516.49	2213.36	2822.4
1.48_119.0174m/z	119.017	1.48295	51976.3	54953.4	72731.1	76378.4	65234.5	83851.9	87483.2	82516.9	72645.9	86608.9	76042.8	80392	66827.3	92158	60764.4	77852.4	63118.4	37677.3	67823.3	60241.8	50941.1	61411.1	62241.9	73260.1	81306.3	71765.7	69674.5	74102.5	86714.9	79319.9	93099.4	89246.2	76130.1	79255	69076.8	51587.7	31101.3	48452.7	67402.9	60087.7	70204.2	66888	71035.1	64105	85375.2	73827.2	47362.5
1.22_119.0179m/z	119.018	1.22108	17704.9	18444.1	1603.9	15634.3	820.662	15109.1	16381.9	16451.7	17864.5	5050.06	16448.2	17589.6	9444.68	37021	24967.8	23970.4	20709.2	17905.7	14579	9928.03	21986.2	23270.5	21856.7	23426.6	2301.37	19191.5	4935.05	22012.1	27592.6	3260.45	19213.4	11769.2	27058.4	14086.2	2629.33	2644.01	27024.4	17045.4	11157.2	22157.9	1286.62	1420.93	633.248	24000	1903.72	1508.58	17112.6
2.72_119.0192m/z	119.019	2.7227	490797	551055	719422	1.00801e+06	448697	602947	487768	614036	840885	581164	934463	698547	847986	718482	787685	796404	864336	806291	236488	316840	420450	406179	427557	374165	520235	557183	762453	483790	590026	622140	800221	815434	800221	777082	802252	84077.9	263604	405840	405173	477527	510906	458726	685561	533695	515268	598449	263298
0.31_119.0287m/z	119.029	0.313317	85989.4	227133	79120.3	76748.4	69762.4	97688	201585	171269	189068	59203	194576	181356	80408.9	59720.5	166488	82303.9	161893	155998	66785	71220.5	92804.8	51613.9	87865.7	65477.7	45356.8	42971.7	79775.7	82026.2	57743.8	77947.7	72235.8	62935.2	60064.9	56199.6	43309.1	51014.1	28004.9	305065	45175.5	33742.3	31299.5	286951	290982	25297.6	25727.2	21695.9	73438.9
0.94_119.0307m/z	119.031	0.940433	7453.54	15850.1	6991.1	9251.52	2198.01	7551.55	5110.69	6026.48	12864.7	2096.9	6333.91	4957.18	8287.52	1665.97	4231.49	5422.07	2903.73	5533.33	3481.76	4278.26	1096.64	3768.8	1637.01	3294.86	3389.96	5093.67	2396.75	3918.02	4623.93	3375.23	4189.54	7719.49	7736.08	6168.27	4347.94	5620.87	5144.42	4884.45	7008.1	5101.26	8485.12	5178.86	5182.15	5921.59	7348.08	7359.55	6481.84
2.73_119.0323m/z	119.032	2.73318	149079	162471	160516	48224.3	27060.1	63316.1	81121.4	109199	54419.4	62499.2	29977.6	49756.9	34804.4	79870	14999	54102.8	14912.8	11183.1	61646.9	24952.6	154972	138389	127756	39636.2	28464.1	42503.3	34824.9	99274.7	47278.2	83521.6	11859	10675.9	7963.44	17007.1	2936.72	46338.5	123378	161353	80803.2	154816	11430.1	46361	12978.9	57157.7	29538.4	47639.6	117796
3.03_119.0341m/z	119.034	3.03457	693.008	1077.02	3154.48	1811.77	793.622	273.751	497.48	189.378	16.8456	105.166	229.232	17.6684	673.217	93.3916	22.1122	0	95.4954	144.213	309.903	164.967	555.709	301.16	451.533	345.886	180.959	120.721	398.224	294.49	166.132	97.1313	788.216	196.012	266.634	176.469	508.491	446.537	187.977	194.057	318.116	217.796	291.556	440.629	136.433	17.113	75.8669	99.6342	377.457
2.70_119.0354m/z	119.035	2.70175	19920.9	22103.5	48774.9	10965.6	25984	33384.8	50950.8	26944.6	62991.4	44240.3	17348.1	62866.9	12984.2	82541.7	18939.8	63732.5	19128.1	12872.6	55500.2	15072.4	29723.6	27488.7	62393.1	34719.4	21569.6	52720.4	14593.4	48893.9	30284.3	25389.6	19881	10984.4	6978.54	15589.8	8733.9	14864	29806.2	38664.4	50977.9	59141.8	8305	29089.2	11821	23088	11786.4	23242	42867.6
2.83_119.0354m/z	119.035	2.82745	23719.3	4517.45	10388.2	13158.6	6217.63	10691.3	10577.2	8737.5	24458.1	4802.25	12676.2	8415.54	4802.73	7308.2	4338.98	6427.58	3455.69	1610.99	8457.07	1056.69	9118.57	9225.44	18563.3	7180.62	4694.59	9846.62	1545.92	11376.8	9556.62	5311.76	3320.8	3926.89	3162.71	7346.68	0	2856.16	8737.01	11995.8	13157.5	12589.7	4873.85	7451.78	4200.29	0	344.785	2479.69	12800
3.35_119.0364m/z	119.036	3.34882	1156.3	123.12	775.66	1850.37	382.572	470.177	1042.27	808.054	1385.99	1194.17	1066.31	1092.54	345.229	717.49	434.509	985.96	946.229	1000.39	737.752	485.6	677.983	684.229	744.185	318.488	1193.78	408.874	500.972	853.693	1123.56	392.323	592.574	420.144	718.33	514.459	819.088	153.425	553.482	757.617	631.376	1275.42	439.482	948.851	945.587	824.507	484.798	462.328	918.018
0.22_119.9261m/z	119.926	0.21905	1937.1	1973.02	2765.35	4398.48	4045.41	3569.15	3372.94	3726.91	3711.81	5103.68	4606.19	6516.51	6994.28	8641.5	9387.61	9093.71	13337.6	17592.2	1710.9	2249.51	2139.79	2772.4	2494.65	2370.83	5138.86	5226.52	8561.96	3601.62	3713.43	3700.75	3830	5975.14	5411.69	6454.36	10168.3	0	1226.31	2376.57	2214.03	2988.34	3452.72	3187.57	4554.58	5593.94	4633.65	4975.47	604.174
1.20_119.9562m/z	119.956	1.20013	651.446	985.126	14920.9	2146.94	26966.6	16961.2	10770.7	10978.4	6657.18	25614.9	16714.2	8435.2	16750.9	1446.11	929.162	966.304	0	7269.29	361.183	5034.83	1753.78	4316.34	0	53.1907	16356.3	5227.71	8514.48	2351.9	447.57	11191.9	6649.02	26282.2	8658.98	16684.9	8121.12	15128.6	1198.8	2764.41	19811.6	657.218	16883.3	33010.3	33856.8	1394.98	11556.2	22944.5	1024.63
0.92_119.9565m/z	119.956	0.919483	363803	570116	359951	339686	761198	878494	361761	411644	492267	665448	563816	300569	659283	696100	390912	647452	214835	263443	216244	217451	543795	408794	508596	180640	343241	312039	423608	265990	123202	231379	244180	694780	581718	535699	96504.3	542964	324893	1.04787e+06	680524	677521	688503	980467	1.02979e+06	306825	327778	578525	716621
2.32_119.9583m/z	119.958	2.31618	63793	45061.7	21306.4	13091.1	15686	16770.9	8666.18	9797.21	10180.2	12104	9631.03	7374.1	12399.2	9834.12	6984	9604.82	4750.56	4627.64	29009.8	23055.4	47067.1	29046	23072.5	8724.02	8820.43	7351	12491.8	12287.4	6235.3	10936.3	8812.39	12281.9	12647.1	11317.8	5385.69	65674.8	60514.1	45062.6	22749.5	21823.9	15360	17261.6	18663.7	9405.41	10302.9	13098.4	78129
1.93_119.9962m/z	119.996	1.93098	15569.1	18720.9	13306.9	12614.1	15767.8	9966.03	13387.4	11880.8	12935.9	16289.3	13084.8	9119.19	6233.7	11664.2	9857.27	8374.99	7117.89	7625.62	16521.3	17728.5	28382.6	16971.8	30941.2	12026.5	13381.1	12842.7	23763.9	14612.1	11822.3	15008.6	11646.5	13927.1	13449.4	11348.6	11271.2	25274.5	23899.3	30127.4	23220.8	25491	21783.5	26757	24503.2	6294.55	14184.5	17808.3	20151.4
2.79_119.9980m/z	119.998	2.78555	1896.41	1407.63	292.659	519.196	1879.19	1827.64	519.892	168.95	764.677	1277.06	235.773	242.672	83.2198	290.221	986.817	161.182	546.139	220.058	1586.02	374.141	616.775	3171.91	1811.41	618.614	0	439.272	1460.46	1844.98	453.99	0	148.059	675.131	0	1744.01	261.573	1873.5	2331.8	2994.97	1588.74	2347.97	728.345	167.21	98.3921	992.208	0.61197	1102.49	2957.14
2.20_119.9996m/z	120	2.20097	119720	110154	98800.8	86224.3	85225.7	82854.9	79619.1	79480.6	69612.1	63884.5	60457.8	64274.2	56657.6	61018.3	59965.5	63149.6	53878.5	57063.5	126175	103232	120154	111229	108408	97526.9	63803.8	66259.3	68009.9	95292.6	84301.5	80635.8	79827.1	68218.8	67291.2	67205.2	61651.5	129023	125868	107084	102468	90342.4	78933.4	75755.6	72722.9	69643.6	64269.1	66132.6	123725
3.35_120.0000m/z	120	3.34882	23381.9	25824.9	21897.5	22298.9	23253.2	17215.9	19081.3	17613.7	15086	14710.3	14864.2	15236.9	15697.7	14436.5	12248.1	9003.39	12206.6	11178.6	25412.5	25220.2	22688.5	25718.7	21773.4	19059.1	15562.3	14317.4	16369.9	25773.7	20924.8	19769.4	17250	16943.5	17789.2	16308.5	12824.4	33268.2	25565.2	24140	21461	22851.9	19069.1	17023.8	17136.4	21899.7	15642.2	14829.7	25394
1.82_120.0003m/z	120	1.81577	1590.18	339.065	1475.98	331.313	272.73	1093.51	551.724	554.442	275.6	358.03	332.871	523.768	192.945	292.077	214.479	47.4924	483.9	32.2975	1581.33	679.372	1221.59	1290.51	734.698	803.307	122.726	244.454	311.365	970.446	284.591	163.622	62.0157	171.628	667.717	272.511	197.165	521.973	823.657	1362.84	648.099	856.248	434.203	221.448	3.21696	524.675	394.411	302.248	1691.04
2.72_120.0004m/z	120	2.7227	1347.06	909.722	1681.98	101.895	480.93	817.568	1370.74	834.807	1333.48	912.93	152.389	139.755	296.135	545.513	863.065	712.754	252.951	1506.55	3246.01	785.862	4484.61	610.226	1915.24	43.7168	375.927	601.982	255.84	264.463	626.08	7.35533	0	33.1102	0	949.525	0	1602.35	1746.78	1220	759.005	848.024	0	0	225.502	322.071	374.601	61.0617	1273.71
0.28_120.0250m/z	120.025	0.2819	4298.42	8626.79	3478.81	3019.25	3298.83	3183.02	3649.72	2648.62	5610.07	3231.52	4168.9	3599.03	2904.6	4259.29	3472.9	2907.81	2500.28	3369.23	3560.35	3366.36	3128.71	3631.94	2489.11	3395.23	3744.01	3149.91	3153.66	3857.01	3613.58	3181.55	2753.41	2917.44	2630.62	2914.89	2773.11	5336.75	4317.92	3877.02	3516.29	3678.45	3203.76	3065.75	5498.46	3314.51	3000.07	2988.97	4748.51
0.69_120.0270m/z	120.027	0.68845	522.804	4807.66	1025.69	787.531	1684.37	2645.62	2724.14	1964.25	3363.12	1722.33	4343.24	2191.35	2138.52	1411.3	929.505	2480.14	1075.14	507.438	1565.76	1414.79	618.532	1274.96	361.546	773.909	759.787	1299.86	769.535	1456.65	243.796	1452.64	1674.81	2040.92	2239.96	1519.88	1342.9	662.151	1654.32	858.882	1544.06	1194.1	979.187	1995.97	1699.87	975.268	616.564	1239.2	590.598
0.59_120.0272m/z	120.027	0.593983	539.49	2800.43	671.179	509.247	872.961	1780.23	1021.79	1114.9	0	931.995	359.489	208.125	253.097	588.315	1230.61	574.707	233.116	498.217	0	316.074	347.847	303.221	166.41	0	359.61	184.156	264.297	684.181	612.531	430.441	241.504	1182.41	267.766	863.351	2.83173	399.085	166.311	1276.11	655.695	911.523	605.046	1224.45	738.288	243.283	51.1651	764.616	758.085
0.78_120.9564m/z	120.956	0.782917	6295.68	12665.5	8100.98	9658.12	16599.6	17028.2	7308.96	8236.23	8861.15	13373.6	7551.02	4675.58	13598.4	5975.8	4683.29	17031.5	5494.52	3601.81	5398.85	4977.53	11559.2	9226.63	12347.3	2311.75	3678.2	5709.88	6814.87	4296.47	2949.64	4663.59	2431.65	9606.37	8771.04	8539.34	1921.54	10652.7	9182.93	28011	14503.5	17747.4	14869	25766	22654.3	6799.35	9307.75	13175.9	9979.79
1.21_120.9619m/z	120.962	1.2106	189.815	858.768	54.289	250.074	127.385	294.445	139.446	39.8723	0	301.913	671.267	399.185	228.731	2845.33	1065.76	490.705	258.769	0.222183	697.215	0	959.173	593.42	1199.87	89.3835	24.0588	173.042	517.871	656.632	131.603	248.462	29.8199	62.984	30.4638	141.277	174.425	0	1432.42	271.622	806.427	493.358	265.145	269.91	413.711	898.403	7.18837	0	773.296
3.80_121.0078m/z	121.008	3.79687	6410.67	2440.44	1764.65	3775.03	2121.59	598.928	2553.32	3912.68	1593.61	1167.34	2032.76	629.268	3113.97	2114.52	2960.41	1951.94	1647.3	759.273	764.005	5692.08	19.6372	5954.6	1465.73	4588.81	1116.99	1405.11	590.128	5566.85	2020.02	315.328	588.008	1084.81	2969.52	730.75	572.905	8812.58	2205.44	659.202	4328.75	1869.4	4518.02	3008.93	1763.95	1797.48	6680.12	907.797	5674.12
0.29_121.0079m/z	121.008	0.292367	49081.2	56766.7	52211.4	55477.8	65589.4	69240.9	62769	45308.3	51510.7	58651.9	50375.4	55211.5	63292.5	59508.9	48282.2	55147.6	53045.7	41624.4	70494.2	68734	59024.9	70591.4	59015.9	65537.2	64928.1	58954.3	50850.3	61507.5	59997.9	57419.8	54638.3	72798.6	67235.5	66987.6	49467	66154.8	52443.8	70896.3	67989.8	58272.3	54559.7	64536.9	62380.9	50165.1	51237.7	52636.3	64856.3
3.18_121.0079m/z	121.008	3.18122	3560.28	3297.99	10.4705	3494.21	3899.98	52.722	2023.2	1953.58	1437.04	692.408	1525.31	1671.51	2431.3	924.33	2108.09	852.328	1093.36	2615.89	682.747	3845.23	3069.6	618.971	2566.87	305.779	848.863	18.1561	3730.34	1198.79	116.261	3147.74	1737.89	1594.67	2257.92	881.204	1113.84	496.564	3757.01	3148.2	3330.04	1095.71	2765.96	1461.9	3481.37	1915.75	2931.39	4142.97	2026.72
2.40_121.0087m/z	121.009	2.40017	2531.73	1710.81	1120.99	6391.73	6026.94	5430.18	3579.01	2344.41	2934.7	3313.96	3213.28	4299.33	963.942	2170.92	4577.18	798.204	695.291	2448.29	2380.59	5485.78	2548.18	3005.27	2086.03	3347.3	3585.12	1471.99	741.602	4735.64	2583.48	1131.11	4475.1	1729.11	2855.07	1019.59	4134.49	5011.72	2623.04	1905.78	1073.93	3408.29	3286.16	1754.16	2367.76	3823.72	2527.92	2767.06	2648.96
0.63_121.0088m/z	121.009	0.6254	102082	88118	106741	113967	73431.4	138684	97742.1	93023	76854.5	74909.6	98377.7	109985	103440	74095	105938	128557	102880	111643	76289	72121.8	133280	100228	130185	75868.8	118126	118503	137398	89380.1	92298.5	91977.6	94575.9	107561	95742.7	99504.7	123075	79195.8	77414.3	93808.6	85311.2	83209.3	86603.2	105148	116861	88938.8	87613.5	96666.9	79307.4
2.34_121.0091m/z	121.009	2.33713	1823.26	2038.23	1550.97	1901.87	1941.36	1143.44	1956.54	1931.36	678.983	698.098	2452.23	242.432	2069.51	877.128	735.722	2890.49	1200.55	477.68	882.589	598.058	1625.13	747.81	1569.58	1461.75	2162.07	237.784	1593.29	986	1071.06	1039.28	1098.99	629.694	996.117	513.883	1118.17	1779.08	904.45	1932.51	2589.35	2180.8	3134.39	1375.6	1128.95	32.1859	2236.83	1846.73	1238.84
1.92_121.0111m/z	121.011	1.92052	85174.1	74475.2	84603.3	81095.2	71031.6	69688.7	74723.9	66394.2	46922.8	57026.9	56610	64189.3	56045.2	45058.4	54584.9	48002.1	54027.6	44670.2	65138.8	66069.7	70997.6	72784.1	70201.9	64723.4	56128.8	52826.3	53207.2	66786.9	70840.9	66799.8	65669.1	59296.5	59913.6	58739.7	57205.8	60911.7	91416.6	72198.2	68574.9	76928.8	79618.4	69331.5	67182	69441.6	76145.3	68920.3	77027.3
1.17_121.0114m/z	121.011	1.1687	6480.55	6995.89	1583.01	15295.6	777.74	4594.95	2154.83	1338.53	7390.76	3406.66	5148.73	2869.13	977.302	4338.9	6542.26	7398.54	7932.64	6432.54	4502.67	969.716	8011.49	8307	5589.85	6171.09	120.056	6292.18	581.453	5465.86	7294.84	959.683	2912.47	1517.77	6508.19	1361.72	0	819.957	5956.2	9895.55	3036.78	8831.64	1926.25	851.567	170.034	6370.47	623.507	57.8756	5353.64
2.73_121.0146m/z	121.015	2.73318	610.474	2948.82	6355.6	3637.19	1665.46	2768.05	869.38	2934.34	4844.85	2507.95	2564.79	4287.83	2070.16	3122.06	2736.73	2535.33	3055.82	2088.55	1825.38	770.709	1817.77	3953.76	2222.02	1879.04	1925.14	4234.98	3157.22	3410.06	4199.85	2329.25	4089.81	2661.25	1055.47	3039.84	1235.92	1379.32	2922.97	4588.52	2301.48	3321.6	1268.48	543.673	2288.1	3606.96	2039.35	3957.45	4043.23
0.31_121.0442m/z	121.044	0.313317	3.7202e+06	1.49008e+06	3.67476e+06	3.64093e+06	2.09464e+06	2.80042e+06	2.08771e+06	2.41724e+06	1.33937e+06	1.92904e+06	1.43377e+06	1.94311e+06	2.52614e+06	1.93481e+06	2.39904e+06	2.58604e+06	1.76933e+06	2.2611e+06	2.56775e+06	2.54882e+06	3.09256e+06	1.48421e+06	3.08896e+06	2.526e+06	1.39988e+06	1.36541e+06	2.81727e+06	3.40945e+06	2.84993e+06	3.25975e+06	3.20378e+06	2.9065e+06	2.81957e+06	2.72595e+06	2.71411e+06	1.15928e+06	556738	5.15692e+06	1.085e+06	632213	623611	4.9131e+06	5.00775e+06	559703	565065	588103	2.7391e+06
1.60_121.0483m/z	121.048	1.5958	60608.9	47717.1	72005.3	72152	49255	50075.4	44009.6	77050.5	41499.1	61968.5	49635	53201	66696.5	55356.4	75367.1	52724.9	42052.6	50848	62702.9	61295.6	52504	40698.1	49959.5	63427.2	43895.4	35915.2	63301.8	68600	83997.9	77992.8	72257.7	63982.6	73191.9	71614.8	77290.9	18611.3	12373.9	27034.9	19372.4	16593	17239.5	25103.2	20395.5	338.454	3111.14	16721.2	42062.5
0.88_121.9535m/z	121.954	0.877383	1284.17	3395.26	1174.59	2364.03	3773.24	5970.5	668.929	2753.78	2260.41	4477.39	2900.59	2488.51	3749.03	3594.39	1600.91	7248.49	0	1311.37	766.687	1713.42	3295.99	3213.08	3025.42	494.333	1420.22	1663.99	2732.75	1177.53	535.006	1722.95	1145.14	1918.08	3737.8	2456.99	0	2953.2	1545.75	10155.8	5771.58	5679.19	2484.35	4360.36	2819.38	2016.02	800.301	3565.56	5060.05
0.95_121.9541m/z	121.954	0.950917	628.475	3096.9	540.808	1093.83	1058.93	2850.58	333.285	1844.44	2373.14	2865.52	1449.83	331.925	888.971	4235.47	819.803	3511.81	260.162	739.331	191.407	15.6624	1461.41	984.566	1154.59	0	440.517	719.705	311.261	675.158	178.876	0.583334	834.106	1806.37	0	865.973	285.672	1602.91	1578.29	3933.59	1651.13	3388.59	1820.22	2353.36	2723.32	809.077	2.21837	1742.71	2683.3
1.94_122.0399m/z	122.04	1.94147	960.604	1915.66	869.932	822.653	339.166	1732.35	2073.99	2098.23	997.218	503.9	986.619	2345.06	1358.76	643.526	1610.31	1069.53	992.395	777.007	2267.27	1897.69	844.058	1297.24	1570.11	1511.93	0.0634354	1673.73	376.911	1075.33	1151.61	884.764	911.002	1569.14	335.557	1090.41	483.415	1004.24	485.71	573.151	1264.52	731.977	1077.47	1057.56	175.603	0	0	1051.19	666.452
0.23_122.9469m/z	122.947	0.229517	3841.75	6926.88	6267.4	10727.4	9708.78	8024.63	9964.52	9421.8	8340.71	10948.9	9399.68	12207.7	12432.3	14358.8	14172.7	17994.9	20765.2	25835.7	5958.68	6347.4	7393.73	8068.54	5801.15	7536.31	7090.88	11171	13038.7	7513.09	8596.38	9144.02	9737.19	12536.1	12469.4	11390.4	15757.8	0	4772.9	7953.69	8445.17	6837.02	7709.27	6110.68	9783.32	10891.9	7502.03	9020.39	3448.62
6.00_122.9496m/z	122.95	5.99802	340022	1.2908e+06	264712	264168	229679	302999	124272	3549.05	3245.28	0	2564.83	61.1689	134.263	0	0	0	0	0	878344	1.23684e+06	532180	1.13601e+06	592997	381384	0	743.762	481.607	240768	95973.1	46168.9	3075.82	668.342	0	0	0	739700	279527	253198	473407	323100	246482	3196.63	2573.22	59.9949	546.569	218.878	217755
1.70_122.9529m/z	122.953	1.70055	225.009	200.831	1670.23	1546.58	1932.28	101.591	0	534.697	194.065	3.0775	218.883	116.083	100.345	272.882	968.499	291.773	2100.53	874.19	0	0	0	72.9678	172.301	263.755	12.4574	0	85.2662	3.40897	476.523	1.44856	116.271	117.121	119.271	0	1010.34	157.341	782.047	300.382	182.355	619.965	7.24481	433.117	477.906	1209.47	3758.84	187.808	0
0.56_122.9545m/z	122.954	0.56255	129384	111908	135397	139599	239387	233266	127816	138449	109363	220113	112660	118231	214992	207129	128518	209750	108609	114846	47222.6	43188	125532	90365.7	131697	49707.7	91084.6	88110.8	129841	75254.6	55983.4	76834.9	78777.4	144241	138901	131779	44464.4	165873	94589.1	265470	182519	210869	201818	288859	296707	117017	106038	204429	157072
1.18_122.9571m/z	122.957	1.17918	154763	160539	142098	150061	233059	262118	142581	186369	151703	233691	194207	134987	238039	243183	203817	236578	123182	176650	148776	135118	195724	177326	177962	132659	173024	168917	188283	135448	125609	131456	136294	239645	215426	208803	125979	189045	143098	271157	199090	202829	206194	273562	286979	122294	121407	209319	222287
0.32_122.9874m/z	122.987	0.3238	20311.5	66933.2	18589.1	17302.8	19293.4	18713.2	24157.8	26704.4	58944.3	19910.3	62820.8	20639.8	19746.3	13770.4	25253.8	18360	16697.4	18571.6	29101.7	28431.8	21112.7	23877.1	22919.6	27142.4	19323	17983.9	22923.1	21266.4	28797.9	20386.4	18554.3	22675.7	21328.5	20973.4	22750.1	26746.2	33834	26929.3	27243.5	35665.8	36337.4	26281.9	24240.8	34015.5	35096.3	34733.6	26562.2
0.32_123.0236m/z	123.024	0.3238	54110.3	75362	51484.8	51768.6	43979.3	69127.4	52741.5	78562.9	65686.2	36106.4	72657	50231.5	62028.5	39980.3	77996.6	64710.3	43162.9	71540.7	70286.5	72094.7	59643.6	50044.1	60069.5	68438	47343.2	46575.9	50547.9	65359.7	75680.4	61991.1	62443.2	77466.8	71985.8	71533.7	70150.9	53595.1	45386.8	104057	51886.5	53154.3	51258.7	98574.3	98518.6	40361.5	41040.4	47638.8	60036.8
1.60_123.0280m/z	123.028	1.5958	27582.6	35138.4	30457.3	28580	23324.9	24689.3	34231.5	37155.2	30562.6	26160.9	36489.3	35787.3	27938.1	20402.5	36088.4	24110.1	32672.5	28957.3	24281.8	25375	16387.9	27689.3	17146.8	25705.8	32042.4	29559.3	15828.5	28348.7	26454.2	26547.9	23382.2	25007.1	28008.7	28862.2	25123.2	24822.3	20522.1	30868.7	23118.6	22136.1	26021.9	26335.6	25814.5	10527.2	19203.9	26267.8	28585
2.28_123.9894m/z	123.989	2.28477	7.27941e+06	1.2889e+07	9.18123e+06	9.89653e+06	1.60552e+07	2.00196e+07	8.66858e+06	1.14449e+07	1.39213e+07	1.69633e+07	1.55973e+07	9.37044e+06	1.98391e+07	1.80915e+07	1.30331e+07	2.24361e+07	9.71918e+06	1.37482e+07	3.38425e+06	3.61762e+06	1.17683e+07	9.00887e+06	1.31235e+07	4.52967e+06	1.00463e+07	1.04081e+07	1.52783e+07	6.46509e+06	2.76084e+06	6.61695e+06	6.94644e+06	1.70037e+07	1.72107e+07	1.73229e+07	3.52577e+06	1.20309e+07	7.16107e+06	2.03722e+07	1.51646e+07	1.57148e+07	1.61609e+07	2.22338e+07	2.31575e+07	9.25242e+06	8.81466e+06	1.72454e+07	1.31542e+07
1.95_123.9949m/z	123.995	1.95193	260117	122342	305284	279726	164318	142483	187926	229173	73328.4	143099	91733.7	140618	100376	148706	221718	118381	112983	233671	101605	89840.1	112407	59301.5	128606	94072.6	45100.6	47275.8	98808.4	134800	175830	109829	106521	92614	82330.7	85121	139377	150345	214322	227149	210257	212141	194765	195802	189084	29880.8	124560	140655	218937
0.33_124.0196m/z	124.02	0.334267	51468.5	32171	48380.7	48096.2	22621.2	48227	25926.1	35637.2	25789	20045.3	27740.6	26068	44721.6	21586.4	32533.8	44779.5	21107.6	30624.5	45051.9	45313.1	25142	55289.8	29252.3	45270	49968.9	51480.5	27185	35908.8	46400.5	35471.9	35448.3	36698.9	36993.8	35097.2	41400.1	40730.5	42867.1	43843.4	41502.4	33408.8	33362.7	46318.4	45380.3	35819.2	34848.5	34070.9	58217.6
2.28_124.0210m/z	124.021	2.28477	3367.86	26615.8	4341.99	2763	48055.2	86353.7	8710.08	17926.8	18495.2	37642.7	37869.3	7215.29	85999.6	69489.1	7416.25	117489	5562.1	25508	11439.8	9560.09	5349.87	13617.3	17440.5	12155.9	16353.2	15763.2	30006.3	6357.96	14095	6071.7	8208.76	49929.3	48914.3	54335.1	10620.3	26356.6	4642.27	93914.4	35947.5	45298.9	39461.3	112637	128103	4092.69	4610.76	47713	18408
2.54_124.0219m/z	124.022	2.54463	1128.04	2198.03	2120.69	2297.73	2302.91	3114.26	2757.81	3056.22	2484.14	3080.85	3421.41	4856.9	4665.82	5688.78	4215.72	8350.95	7777.42	7506.06	625.495	1122.27	1339.56	1801.16	2370.75	2045.92	1877.12	2800.42	4917.63	916.846	2142.63	1652.71	2183.22	3866.04	3876.35	4039.74	2841.71	384.937	1494.2	1855.26	1789.47	2145.1	2062.71	1959.7	3593.2	2416.68	1433.65	3522.6	394.431
2.72_124.0224m/z	124.022	2.7227	5180.18	9403.81	5442.95	5519.35	4714.27	7073.28	14287.1	19667.2	11134.2	4939.82	10412.5	16898.9	4207.85	4827.6	19450.3	5846.96	16234.1	14883.2	6313.47	5330.64	5623.98	5968.67	4296.41	6790.03	5013.76	6542.75	3732.33	4375.88	5295.98	4946.48	4894.51	4522.39	4099.45	4063.14	4528.68	4305.33	6709.55	6353.49	5653.78	6843.93	5576.61	3656.69	5204.86	5905.77	4744.88	5403.55	5945.15
2.27_124.0474m/z	124.047	2.27428	1192.33	1891.72	505.088	2640.47	3047.8	5254.13	381.369	1882.42	4398.32	5256.41	3276.71	1567	4351.82	5249.78	3021.32	6103.67	455.111	2250.08	217.63	538.52	2616.89	2434.22	2349.69	255.803	638.655	1532.62	2599.97	560.75	699.47	2007.26	347.144	5029.05	4278.59	3572.45	124.184	2096.61	1432.09	6532.63	4283.79	3665.96	2855.1	5880.6	5299.41	1050.18	2306.24	3499.42	3345.38
2.28_124.0822m/z	124.082	2.28477	6247.95	33663.1	7762.62	11313.9	64539.6	132200	7892.03	20035.5	37534.1	60572.1	50766.3	8190.54	143460	94639.8	24973.8	190566	8785.22	38109.5	2273.16	2513.95	20726.4	10552	32039.1	2247.72	10215.8	12307.4	47545.4	4004.91	1346.17	3880.71	3555.54	75122.4	75416	71286.2	1895.59	31415.6	6194.89	149413	58924.6	62902.5	69280.9	196162	209889	7930.26	7504.19	76774.1	36647.7
0.81_124.9713m/z	124.971	0.814533	1.16739e+07	3.02465e+06	1.19712e+07	1.17672e+07	4.78127e+06	2.51864e+06	5.01812e+06	8.96401e+06	2.75465e+06	4.52039e+06	2.98681e+06	4.83627e+06	2.31658e+06	4.41985e+06	8.87561e+06	2.21402e+06	3.93827e+06	7.81276e+06	1.47827e+06	1.45662e+06	2.9243e+06	1.70821e+06	2.91669e+06	1.44603e+06	1.62101e+06	1.60038e+06	2.81257e+06	1.82948e+06	2.5124e+06	1.75331e+06	1.7521e+06	2.19928e+06	2.15997e+06	2.08427e+06	2.24908e+06	2.80393e+06	3.2915e+06	4.40434e+06	2.69306e+06	2.54365e+06	2.52734e+06	4.47664e+06	4.52507e+06	2.81489e+06	2.80109e+06	2.44209e+06	3.975e+06
2.59_124.9920m/z	124.992	2.58653	1636.13	1914.55	862.617	1592.59	874.217	2840.06	1398.99	1280.33	1247.45	2302.99	1677.39	494.308	456.964	3190.83	1430.93	2742.42	1148.67	1096.05	1180.7	1072.85	1806.96	1523.57	1054.22	1131.75	1530.28	1262.28	1868.54	1257.4	907.987	830.248	772.331	3202.46	2195.25	2434.86	723.974	2108.04	1459.44	3272.05	1807.22	2462.09	2233.91	3359.12	4792.55	997.27	342.276	2767.46	2712.41
2.70_124.9992m/z	124.999	2.70175	19.083	6.16299	997.383	692.66	312.05	4659.56	961.226	332.014	0	0	3.79343	0	4587.21	1075.53	406.328	0	6.42901	0	2214.19	2650.33	46.4108	2810.26	565.231	3256.29	4.83943	526.912	824.537	42.7844	1623.93	0	160.278	0	556.71	0	1191.25	526.902	373.841	6513.11	0.188511	0	3512.22	2229.21	1996.01	0	507.045	731.913	2267.67
3.02_125.0017m/z	125.002	3.016	17545	32589.6	21740.4	22727	26905.4	25650.5	22449.6	26691.3	29533.8	24754.5	30071.9	24631.2	16651.3	21371.5	26943.8	17225.3	13742.7	22026.4	33204.1	29456.3	43357.8	29474.1	49705	29474.2	29720.3	32905.2	46172.8	41509.9	27524	34872.3	35676.5	28661.6	28272	25925.1	21795.5	22598	26357.1	34093.6	36599.3	36626.4	37890.3	31981.6	34564.6	24742.5	28034.2	32711.4	29464.1
0.32_125.0028m/z	125.003	0.3238	71298.9	704145	66650.7	66906.9	44938.7	78091.2	148332	185048	637851	42530.8	702930	140615	68299.2	42663.1	189990	64790.3	126913	174835	111498	105763	66343.6	76221.2	61331.1	103840	69743.1	67699.4	58830.9	66038	70029.2	63498.3	61576.5	125968	114751	115451	66199.5	173428	173019	79567.6	167828	231907	232424	73909.5	78481.3	165620	165718	223027	93361.4
0.71_125.0042m/z	125.004	0.7094	219.511	573.339	412.831	0	1212.62	1954.07	1405.41	1458.16	739.002	718.161	2033.36	890.97	557.891	84.832	1427.39	1346.97	16.7719	637.493	1146.86	5.99996	19.4092	622.149	201.686	407.018	638.616	600.7	278.603	2190.18	691.145	572.846	96.8968	2610.01	587.068	2339.51	810.885	3360.26	1299.29	725.728	1141.68	0	498.099	2774.01	1280.58	1046.63	5.5931	1284.97	393.122
2.73_125.0058m/z	125.006	2.73318	119003	125642	133771	140365	124106	105390	121893	130697	123087	120640	121662	116480	125628	132135	123570	137719	129672	129319	140457	136991	137015	138843	132494	141168	112208	112577	131411	134547	130688	133460	138670	130763	125623	129157	128073	77074.3	118748	127027	127419	127061	119117	112986	116344	126366	117670	116251	111472
3.24_125.0069m/z	125.007	3.24407	5415.72	3160.92	3665.77	6780.42	5145.76	5972.8	6144.22	6408.91	5985.53	6083.2	6542.56	4967.25	2728.39	6937.96	5808.57	5108.57	4288.14	3508.2	4846.72	3422.98	2475.63	3580.65	4671.01	9441.12	7961.62	6870.46	6189.67	3890.45	5890.8	3654.28	6679.28	3567.5	3479.92	4566.18	5202.58	5566.45	2994.32	3341.66	4998.1	7137.96	4722.63	5203.41	5517.26	6461.9	5591.76	5677.47	4528.61
3.46_125.0079m/z	125.008	3.46403	21441.7	18514.8	24104.6	24696.5	17297.7	20354.1	16301.6	21371.1	17350.4	14898.5	15504.5	12287	19042.5	14112	19957.2	17260.1	9282.7	17785.8	13937.3	14633.4	17304.5	14173	17398.4	12876.9	11094.4	12241.2	15228.4	14752.4	12725	14562.9	13710.6	11473.6	12239.8	11096.6	9318.84	14753.1	12902.2	14754.1	16962.1	15920.1	14890.5	12996.8	13125.2	9961.36	10659.7	12270.8	15017.6
1.44_125.0079m/z	125.008	1.44105	0	822.024	27.0596	1092.33	1023.89	1326.48	0	1214.95	0	1479.29	1448.2	1628.41	1055.12	617.125	3703.22	818.145	825.09	2831.56	2128.38	2852.6	1457.42	295.189	494.271	4888.85	3534.35	529.665	2563.75	301.656	1808.64	25.8086	1662.21	2113.32	1316.76	752.567	2522.26	2533.07	1913.79	1145.24	248.29	152.941	1180.13	2663.92	484.183	1667.83	2137.12	1291.85	21.3318
1.00_125.0087m/z	125.009	1.00348	670.303	374.031	19.4529	5.52874	1034.44	461.406	2247.91	2127.05	2215.93	350.766	2297.44	1264.46	1180.38	477.475	2030.91	203.688	1403.69	2464.39	1922.91	3135.71	1149.75	802.685	917.414	790.269	1460.66	1139.95	226.642	638.982	4.46824	1390.66	1166.68	2381.02	1300.4	1831.2	1421.73	1234.41	1503.98	2388.07	1232.13	900.087	284.183	1093.67	973.157	823.947	706.166	1111.21	510.947
0.90_125.0092m/z	125.009	0.898533	2177.87	4252.7	3246.63	1375.93	2645.6	1884.8	4250.01	2231.53	2045.78	1298.52	3562.54	3996.42	3411.52	1440.15	2820.83	1928.32	3003.56	3773.62	6021.6	3496.27	2568.57	4831.49	3880.99	5566.4	1011.99	2673.59	1451.39	2667.97	4484.82	3780.83	778.777	2511.91	2593.28	1971.96	93.4681	1917.05	2147.22	5129.82	2862.28	3906.88	2861.33	2471.26	1045.98	4211.76	3205.15	3834.2	7264.73
0.79_125.0094m/z	125.009	0.7934	2955.61	5534.08	2486.81	1428.11	2152.25	876.805	2505.33	600.884	1935.93	3450.11	276.4	738.578	2997.99	2074.65	1643	2882.61	2578.12	1874.3	3387.03	555.612	3818.74	920.745	4677.57	5736.93	1656.65	3853.38	26.5304	325.015	3045.77	2039.56	2610.12	1120.34	108.342	352.495	2.77999	816.698	3461.24	2412.63	3127.88	3681.26	1949.95	1094.3	59.1107	2499.46	1954.35	1425.84	1525.26
1.41_125.0106m/z	125.011	1.40962	622.583	262.126	1919.28	470.214	1784.12	901.39	0	1904.08	1683.95	1680.73	2394.17	810.577	950.605	362.418	3753.17	469.619	165.823	4126.18	2796.79	887.175	695.988	690.833	826.226	2476.01	1463.47	1145.91	2451.98	2278.5	1294.82	1045.59	2019.23	1567.21	2340.64	1149.12	634.456	1590.74	0	147.591	1558.55	713.793	1823.66	2256.45	2041.68	250.741	7.73402	1687.6	0.0288633
1.10_125.0112m/z	125.011	1.09538	1374.98	2379.66	2986.11	3601.74	5803.85	2558.05	1616.89	3216.59	2905.84	3047.18	1883.29	1771.12	1381.86	1723.75	3907.35	22.1988	652.561	2248.97	3192.64	3807.04	3477.04	2338.27	1645.11	1758.41	1688.33	1493.07	1260.45	1431.49	1616.17	1419.97	2541.24	336.038	1102.58	314.445	3495.21	1472.57	2100.93	3704.72	4098.27	1422.51	3134.8	2445.93	2939.39	1907.67	1571.73	663.145	4755.78
1.23_125.0168m/z	125.017	1.23155	136432	267163	134727	138321	151096	176126	161598	205384	244926	146551	286073	165273	179723	146840	219298	171804	139568	203289	183227	175201	154837	151778	150784	182912	144415	150907	147129	122383	124050	117204	116329	110317	108725	106280	117893	110623	113491	130861	133954	132525	130589	125532	125967	109053	109143	124793	113170
1.93_125.0793m/z	125.079	1.93098	24729.5	18046.2	22750.9	18686.6	20964.4	24883.4	17212.3	18389	10692	15422.2	13837.6	14519.6	15195.7	15062.1	15113.6	16984.2	11765.5	13863.3	23404.4	24255.8	20827.5	23847.6	20302	19719.1	18613.1	18360.2	14889.5	19015.5	18220.7	16812	17542.1	21810.6	19530.5	19210.9	14993.1	20978.6	26792.5	22200.1	15357.8	17947.9	17793.3	19231	19442	3901.2	7125.41	15436.6	23745.4
2.28_125.9859m/z	125.986	2.28477	204779	363932	252055	271659	450376	564831	235217	314418	381420	460928	428797	251197	597590	506045	351588	634258	245460	367802	103074	103863	325081	251541	365659	131261	271768	275647	416623	175195	81589.4	178059	185490	465808	478335	470853	93333.3	339913	202345	593609	422459	437492	459120	641390	664784	247102	234580	482192	375291
1.91_126.0016m/z	126.002	1.91003	34016	39647.8	41818.5	43337.5	44391.9	35115.4	44660.3	42428.3	27253.9	43489.1	31001.5	30706.3	28210.2	39133.6	43838	33787.9	39975.7	40638.3	51603.9	56119.8	44564.8	51950.6	46450.6	56562	36644	41773.7	36534.3	41753.8	41328.2	38978.8	43506.8	44806.4	36061.7	34042.5	41629.6	27694.3	38712.9	40558.3	40385.8	43200.7	37770.2	39151.6	37570.4	38429.2	47834.3	32529.9	40371.9
2.19_126.0029m/z	126.003	2.19048	1328.68	2819.33	3762.61	2905.38	2393.18	2151.08	2083.67	1203.27	552.851	2132.7	528.634	1096.35	731.986	3485.16	986.247	1295.46	596.305	0	3887.9	277.4	3905.45	3076.34	3072.28	5644.3	972.507	1793.55	1258.66	3334.74	1743.41	2444.75	1951.3	3414.13	479.395	197.22	265.426	1133.17	2899.25	5406.49	2522.49	2174.21	1481.57	719.605	1672.12	2065.43	2466.36	2148.87	2098.17
1.10_126.0030m/z	126.003	1.09538	1513.58	3556.79	4175.19	2371.88	3536.93	1985.61	1822.76	2481.2	790.422	2787.85	1512.82	1665.21	1550.75	1876.78	1510.75	1060.09	972.208	528.532	826.315	2770.57	1670.36	1383.57	1458.31	1064.88	642.005	927.592	2309.67	2032.15	1536.94	2498.3	725.399	1115.19	2197.95	437.262	1452.4	2238.51	1126.08	2843.67	2706.29	1288.72	2930.01	1929.98	2800.2	882.505	1513.4	3466.04	3145.01
0.30_126.0044m/z	126.004	0.30285	0	21194.8	0	0	0	216.684	0	0	22257.2	0	18763.2	0	382.118	0	13.2151	0	0	0	0	0	0	0	0	0	0	0	0	0	0	0	0	0	0	0	0	0	0	0	0	0	0	0	0	0	0	0	0
1.61_126.0281m/z	126.028	1.60627	764.324	7148.58	728.412	0	0	0	11587.1	9259.24	6712.57	0	7271.34	7019.2	0	0	7339.66	0	6729.73	4222.92	0	0	0	0	0	0	0	18.4228	0	2.8526	0	0	0	0	0	0	0	0	0	0	0	0	0	0	0	0.0116392	0.249427	0	0
0.25_126.0347m/z	126.035	0.250467	3694.8	3337.41	2273.42	2942.17	2605.7	3783.04	2211.46	2652.34	2575.45	1815.51	1993.26	2463.43	2094.97	2528.73	2538.96	1619.21	2295.79	1339.05	2466.02	2134.32	2450.09	2408.93	2670.14	3012.32	2563.24	1625.31	2224.98	3920.51	1952.21	2402.48	1940.79	2280.24	2118.36	2328.8	2475.59	2075.27	1878.88	2204.78	2042.16	3147.88	1953.26	2519.7	2691.72	2807.61	2923.44	2454.25	2524.24
0.32_126.8835m/z	126.883	0.3238	211995	342386	198371	198789	167202	163500	208084	170062	304730	153520	327540	205035	144613	157741	167905	157143	191502	166388	372620	358347	208563	103496	203019	348372	99752	95998.9	185380	104510	112172	101877	100407	97315.5	87823.4	89789.8	106810	53051.8	62069	42634.6	48657.6	77929.4	74671.5	33740.5	38154.4	45819.6	40308.6	68422.6	39390.3
2.06_145.9487n	126.931	2.06478	12687.2	6999.99	5547.56	3926.81	7685.21	2778.24	2731.19	1541.24	1496.9	2053.58	1622.75	1208.28	674.626	1655.32	1754.68	1900.88	938.333	1177.72	9041.9	15031.2	8338.39	6671.62	4944.18	4147.02	1342.09	1076.82	1164.4	3145.48	912.451	3812.7	1752.25	1031.72	1864.24	559.926	1097.17	23162.9	9667.62	6808.13	5120.53	4095.52	3183.47	3360.03	2095.76	1458.59	3526.33	627.926	9189.76
2.76_126.9309m/z	126.931	2.7646	159611	70315.6	35981	7707.65	9379.57	8542.73	5607.31	5437.69	3950.89	3089.25	3942.89	4439.22	3548.31	2006.57	2385.12	1686.52	2925.94	1867.76	142801	91741	73374.3	53625.8	27669.3	17146.8	4578.58	4854.94	1902.75	16115.9	12173.6	8060.6	4537.92	3858.19	3847.62	2956.07	3293.67	572833	129469	42159.5	22470.5	17783.8	7997.64	2617.82	4570.73	3367.69	4271.89	3727.88	192164
0.49_127.0189m/z	127.019	0.4914	11061	8290.2	9580.91	9313.44	6920.5	7739.62	11388.1	10100.2	3782.06	5439.6	9772.38	11413.8	4343.49	4482.03	13102.3	6266.15	6084.14	6798.21	12524.1	9957.51	6538.86	10122.2	3506.1	5466.48	12099.6	11042.7	4841.16	11030.5	11941.3	12146.7	8120.04	7491.01	5513.14	7347.09	11935.8	10559.4	16178.4	8778.63	10836.2	10974.1	7614.25	11075.3	12285.1	5960.94	6601.25	6742.81	11340.5
1.93_127.0591m/z	127.059	1.93098	56821.2	45964.2	45792.2	37124.8	42217.1	33351.5	38911.5	38629.3	24868.8	32668	30106.8	28974.6	24974	29624.6	31213.8	25943	27279.7	27086.1	58355.7	51964.1	49755.5	52158.5	40291.2	42534.3	34421.1	32218.3	25379	41266.3	38342.7	33311	34659.1	32047.9	26110.3	27515	29955.8	47315	58893	44320.6	40435.4	37620	33366.6	31387.4	32795.1	20121.4	25166.5	24859.9	46823.1
3.42_127.0668m/z	127.067	3.42213	5405.28	8953.89	7641.83	10388.4	11177.4	8790.27	15428.3	12629.6	12010.1	9032.65	14537.3	14420.8	7576.64	9910.18	10290.9	7157.43	10925.9	8036.11	4988.85	3814.69	5878.33	7254.3	8341.18	5845.19	7087.79	6593.04	4685.03	3715.46	3078.26	4419.12	2938.69	3271.18	3138.44	2341.41	2526.32	2647.46	3083.36	5955.47	5635.91	5686.81	4775.61	6599.53	5729.84	3295.67	3033.25	2741.54	4166.5
1.93_128.0171m/z	128.017	1.93098	598318	546390	588759	602544	842559	536832	549179	583188	297014	745810	612512	483849	348548	551564	676243	409728	355675	662321	718522	698120	585764	494163	531603	658597	531857	504088	533688	379776	354249	387470	347695	412923	395351	415290	345401	461826	514608	541450	508608	480547	463265	598785	597135	494894	500551	443118	374138
3.31_128.0175m/z	128.018	3.30692	337124	531437	532347	728633	674303	645444	770619	845547	773901	686063	872798	806324	688110	705029	925643	666390	688323	817352	611577	694115	571401	714965	740283	987525	879595	893872	897209	788924	662193	834785	826352	793598	798953	789350	618218	277064	287382	514065	658934	611308	652307	681177	713125	464548	463445	659078	375907
1.62_128.0216m/z	128.022	1.61675	803.132	4625.53	4516.2	2609.86	5600.43	980.952	1368.88	1714.35	2459.25	3796.64	0	198.179	0	3407.02	0	522.134	4509.27	8162.72	10782.7	1952	2589.27	5540.37	5770.75	4835.79	6744.43	2491.63	4581.57	5781	1377.34	4112.93	1054.08	2441.68	293.957	2050.9	4742.84	411.137	2211.6	4632.44	814.676	2619.6	217.699	3082.62	0	107.705	26.1429	2820.48	3502.65
3.31_128.0408m/z	128.041	3.30692	26137.2	38288.9	38890	30978.5	22156.9	41167.9	44534.5	39886.1	46459	40415.8	31853.4	49110.4	15612.8	42870.2	23982.5	45495.7	47789.2	58972.4	52403.4	16235	41990.3	55032.5	58875.1	50708.2	34717.9	60247.3	26194.8	38494.4	35474.9	31066.7	24273.1	21679.4	16298.6	41643	41718	16576.2	24445.9	40129.5	45750.2	44514.4	9619.44	31504.4	21526	24543.5	12785.1	28439.9	30105.8
0.90_128.9986m/z	128.999	0.898533	21083.1	20123.5	26371.9	19820	34406.9	32562.2	32762.1	39301.8	21494	24202.3	23897.8	27454	26703	19499.2	31665.9	21519.9	16487.9	26431.4	33174.2	43232.1	22548.6	33301.3	18078.8	30229.7	35400.5	32544.6	29675	35837.2	22912.1	34617.8	29793.2	31937.4	28419.2	27906.3	29230.8	42727.2	15897.5	35902.9	37813.7	31120.9	32896.3	44188	42264.2	24708.8	32309.5	35077.4	24169.7
1.95_129.0014m/z	129.001	1.95193	1.01818e+06	1.44714e+06	1.03493e+06	950870	1.12742e+06	1.10431e+06	1.05429e+06	1.05105e+06	1.16319e+06	936230	1.3627e+06	910689	877826	868346	927629	839333	650877	739037	1.0287e+06	982576	717697	1.52783e+06	792874	1.05775e+06	1.47257e+06	1.29978e+06	684339	929156	1.05151e+06	905666	839480	883020	886227	868205	808541	1.16064e+06	1.20596e+06	1.1913e+06	1.28474e+06	872403	933535	1.23234e+06	1.16218e+06	724172	891553	821842	807676
1.60_129.0018m/z	129.002	1.5958	382697	423425	460312	479978	386970	394691	547963	586455	419964	477739	512270	618214	505661	468037	625671	416660	553678	495509	309829	312125	316744	290180	322598	346103	361286	331138	414223	387013	363295	451580	431792	286225	339805	339451	358651	278316	196743	259969	296623	320511	322252	252351	230651	79462.1	226738	355206	258279
0.98_129.0020m/z	129.002	0.982533	4623.02	2826.19	2767.49	1627.76	1971.79	2373.46	1796.6	4957.19	4342.78	1496.2	3951.35	6323.84	4209.08	3267.76	7671.09	4132.77	2851.97	6312.37	5796.12	3113.35	2437.59	4379.34	3360.45	3086.66	1150.66	1170.47	1759.16	2094.49	2444.74	1237.85	2556.22	3301.9	2003.42	1498.94	2509.89	2082.22	4982.5	4409.52	1539.5	3655.67	2537.17	2549.16	1469.45	2586.34	1916.6	1631.83	1965.27
0.47_129.0346m/z	129.035	0.47045	395871	690820	389548	399379	846957	899098	520085	1.22795e+06	470138	820528	728752	511066	652338	742600	1.42267e+06	790438	408948	1.15208e+06	1.09434e+06	1.06436e+06	486742	923026	465321	996264	1.01283e+06	1.04899e+06	520474	825007	841449	809804	747967	963466	849453	868957	957365	732648	669485	395409	699612	689535	692723	437080	436318	615670	611698	696998	1.12394e+06
1.24_129.0363m/z	129.036	1.24203	0	630.239	624.753	94.7346	1857.64	3037.35	1716.43	3024.78	1413.46	1522.38	3065.2	946.6	5060.02	499.949	0	1.95246	42.9035	3548.3	241.644	4778.11	11.7657	270.579	0	1127.6	3305.33	729.308	1159.36	1358.57	0	2991.73	554.084	2660.95	397.492	1923.94	2485.04	1085.77	351.29	0	1170.52	4.7008	2776.86	2273.96	957.271	1405.6	1815.97	1939.38	0
3.22_129.0853m/z	129.085	3.22312	4031.76	13666.6	10830.9	11652.5	13196.2	13713.2	15177.7	13546.3	17650.1	11110.6	16080.4	13834.1	11628.8	11686	10348.7	11122	9608.99	10648.1	6362.63	7331.67	8678.53	19511.7	13024.1	12750	19596.8	21400.9	10777.3	14156.9	8621.61	12899.9	13306.2	11941.9	9651.07	11587.2	7037.18	2000.84	5087.98	8626.02	12557.9	12099.2	11602.3	10756.4	12521.4	9738.43	9125.64	11200.1	4370.16
4.30_130.0046m/z	130.005	4.29752	2673.06	2896.99	2363.87	1811.07	2713.8	3296.95	2700.75	2338.88	3559.82	1392.67	2511.31	2175.85	1780.36	1036.26	1260.27	1198.17	1105.36	962.962	2454.82	2182.42	1807.96	1365.94	1916.6	2033.63	1578.8	822.693	837.921	1592.64	983.421	1402.85	1140.16	346.916	850.39	866.95	801.464	3478.08	429.839	1009.87	602.293	1415.13	2132.43	1315.67	1667.5	654.109	1334.42	1825.57	1349.94
3.14_130.0328m/z	130.033	3.13932	14235.9	12775	14137	16000.5	11734.5	11992.7	11408.4	12952.8	12491.9	11798.2	14072.7	15334.4	15815.6	16078	17796	14686.1	17978.5	16588.2	7048.94	17417.8	7025.54	10670.3	9014.92	8735.63	11050.6	12934.8	11918.5	8866.71	9347.57	8691.05	9750.92	8611.33	8670.72	8653.42	8371.52	5454.11	7939.81	9090.5	10372.3	8987.79	11393	8384	8114.11	7734.02	9396.33	8762.08	8845.8
2.53_130.0693m/z	130.069	2.53415	6.53656e+06	8.88238e+06	6.92927e+06	7.13576e+06	4.88829e+06	8.56071e+06	5.24968e+06	1.48864e+07	9.34968e+06	5.14342e+06	1.06908e+07	5.85627e+06	9.43901e+06	5.63581e+06	1.72687e+07	1.0041e+07	5.73267e+06	1.81122e+07	8.46422e+06	8.50545e+06	4.88783e+06	9.46602e+06	5.21925e+06	9.0681e+06	1.03794e+07	1.0693e+07	6.19345e+06	7.62678e+06	6.09852e+06	8.03768e+06	8.30231e+06	8.14502e+06	8.41258e+06	8.39969e+06	7.16315e+06	4.17146e+06	5.15947e+06	5.18539e+06	4.61651e+06	5.49803e+06	5.79548e+06	5.72382e+06	6.01591e+06	5.08201e+06	5.04037e+06	6.35483e+06	6.70379e+06
2.47_131.0159m/z	131.016	2.47348	908.463	802.432	464.942	85.2322	1201.72	871.282	904.186	1306.76	567.349	1984.92	1414.8	1570.06	1789.94	223.221	2406.45	1231.96	586.39	311.621	306.006	1382.86	856.687	972.429	1079.91	682.217	736.525	1193.89	1613.5	777.927	950.192	1283.76	1420.52	1575.4	1176.46	1180.6	791.082	1337.5	1201.92	69.4334	1326.99	1119.55	1094.95	1371.58	1879.85	155.455	1401.4	1242.63	1769.91
1.95_131.0174m/z	131.017	1.95193	61928.3	63930.1	61634.6	62297	55625.4	84705.9	72504.6	81564.7	49865.1	56565.6	57943.6	65136.5	70701.8	56501.4	83487	78629.8	64577.8	80623.9	80394.1	75255.7	64778.1	91623.7	70616.5	76619.2	75563.8	79133.5	65970.7	77255.3	87525	73020.6	77103.2	77011.2	64364.3	69856.2	85711.3	58221.3	66686.5	67975.8	68621.1	67373.4	66165.6	66071.8	67329.3	64472.9	63679	58576.9	69580.9
3.44_131.0278m/z	131.028	3.44308	288202	205255	455161	972821	313462	359979	473403	555308	463232	390873	520962	542664	446436	391192	609486	451179	480846	560233	173474	202708	187061	333789	271682	405937	478546	492173	437940	467796	462843	523898	534778	407341	397403	382012	419922	88262.7	153144	202011	293799	319472	365414	337549	407656	437678	423147	407587	163643
0.32_131.0400m/z	131.04	0.3238	0	0	0	0	0	0	0	0	0	0	0	0	0	0	0	0	0	0	0	0	0	0	0	0	0	0	0	0	0	0	0	0	0	0	0	0	0	16165.8	0	0	0	14012.4	15262.2	0	0	0	0
1.49_131.0503m/z	131.05	1.49342	31.0379	265.98	0	196.756	0	171.615	0	0	141.147	0	221.613	0	488.586	447.174	156.411	4.44706	363.988	476.857	8.3114	41.1304	347.484	700.969	0	0	1138.89	0	0	753.676	86.1746	0	592.052	0	941.229	0	996.158	333.135	0	0	1326.44	0	123.595	0	400.389	19608.3	50054	1972.85	0
1.57_131.0540m/z	131.054	1.57485	25860.1	66380.9	28294.8	27195.4	42999.6	92101.6	67579.8	77668.7	70025.9	36850.4	77989.5	64400.4	75551.3	35726.2	83614.4	94355.9	57784.5	92778.8	109615	103972	56385.1	164076	60547.8	127140	178839	193759	69493.5	87344.2	317072	90832.1	96024.3	118259	108312	98565.9	347829	75430.9	190029	98481.4	88423.2	199980	208639	118319	127477	298636	265238	209190	100731
3.50_131.0643m/z	131.064	3.49547	2.09142e+06	2.97268e+06	2.7309e+06	4.03823e+06	2.94007e+06	3.77069e+06	4.11331e+06	4.96211e+06	5.06968e+06	3.26392e+06	5.66242e+06	4.34904e+06	4.34935e+06	3.16373e+06	4.88822e+06	4.48302e+06	3.8382e+06	4.86366e+06	2.719e+06	2.81282e+06	2.0181e+06	4.17015e+06	2.87045e+06	4.749e+06	5.25029e+06	5.14146e+06	3.46651e+06	3.90332e+06	3.3492e+06	4.12924e+06	3.90407e+06	4.02854e+06	3.89458e+06	3.99091e+06	3.17169e+06	2.23701e+06	2.00632e+06	2.95072e+06	4.47159e+06	3.30623e+06	3.52756e+06	4.4246e+06	4.64686e+06	3.09026e+06	2.98558e+06	3.86614e+06	2.04931e+06
2.27_132.0130m/z	132.013	2.27428	2815.11	4612.8	7342.99	11126.5	6821.46	10640.9	9470.12	13230.5	9733.15	11709.1	11999.2	8761.66	8682.64	12678.2	8061.78	8304.07	2671.64	1589.41	3088.18	2871.56	2378.27	4851.02	6042.46	7727.84	10277.5	10146.4	6137.75	4247.68	11294.5	9487.74	8124.07	8993.86	9000	6526.05	5214.78	1690.74	2204.01	3381.97	7356.69	6263.82	8533.82	5912.63	6600.4	8463.75	6284.07	9219.98	2048.2
2.69_132.0213m/z	132.021	2.69128	3307.57	2950.07	2344.96	2937.8	1760.4	1839.73	2869.06	1920.61	1281.72	2929.62	1684.61	2046.95	3424.53	1833.54	1822.75	1939.87	3984.05	1610.91	2560.52	2308.02	1181.93	2549.22	1840.12	1957.36	1397.72	3448.39	2178.16	2267.71	1253.73	3384.17	1694.02	3497.12	1938.38	1875.97	4433.72	998.277	2067.18	2170.64	2600.69	2643.82	1752.18	1367.52	1387.6	2773.8	2271.35	3272.89	2333.09
2.04_132.0213m/z	132.021	2.04383	1703.58	2496.28	4121.22	1174.14	3095.65	1013.28	1050.04	1741.02	598.314	1037.57	0	1624.16	789.376	260.436	1144.1	71.1138	343.831	743.78	2185.84	1610.11	1989.56	3150.96	1439.08	1673.65	1372.51	465.49	1013.02	892.183	806.645	246.705	1437.45	725.322	413.101	234.354	473.764	2233.05	1115.4	2824.27	2386.13	1395.77	4352.09	695.063	1614.26	326.904	911.009	586.964	3518.36
0.32_132.0238m/z	132.024	0.3238	0	237698	0	0	70992.1	117994	45879.9	0	206393	60373	213898	38191.3	90405.5	59558.9	0	90533.1	30595.2	0	0	2290.19	0	0	0	0	0	0	0	0	0	0	0	0	0	0	0	87815.9	60203.2	143887	76133.7	114251	106032	132285	135206	51896.3	55561.7	95570.4	30041.1
1.60_132.0275m/z	132.027	1.5958	35095.9	33383.6	37346.6	41731.8	29934.5	37337.3	34807.6	31668.8	30399.4	23493.2	32530	21545.4	24906.1	21809.7	28705.4	33989.6	29439	30141.3	19254.6	15231	28077.2	32003	30429.6	23316.6	28358.6	33882	22972.8	35897.4	48195.1	24537.4	35235.6	39878.6	30764.1	34128.1	40566.6	29484	21081.4	40899.4	39452.3	37061.5	31165.6	27660.1	27296.6	25534.5	22133.7	25915.9	43850.4
3.01_132.0486m/z	132.049	3.00552	16412.8	18976.1	32006.4	40728	23134.6	19983.2	15941.2	23274.2	14012.5	26591.7	16767.8	20911.1	24218.1	27863	29500.9	26806.6	19857.6	34220.3	27188.1	32056.5	30987	29631	32695.4	34905	21990.2	35047	32691.8	32993.3	29784.6	31953.1	37673.1	31700.4	31083.7	26528.5	32088.5	3392.1	8526.99	14739.8	18396.7	18177.4	12875.1	10033.7	14449.9	12375.1	9738.16	15995.4	11377.2
3.24_132.0489m/z	132.049	3.24407	7752.17	14266	14791.7	23933.1	17506	17478.9	11654.6	14668.7	18112.2	16688.9	20201.2	11975.3	19657	18082.8	16940.3	16997.1	6553.45	15413.6	9487.61	12217.8	15841.8	13812.4	19130.2	19545.7	15560.4	16541	19595.6	21246.4	17646.5	19319.4	20383.4	14919.6	17308.3	16657.1	15307.4	5930.13	8331.93	11658.5	15299.8	15579.9	16080.1	13999.8	15718.7	15102.7	15655.9	12640.8	7528.97
3.23_132.0700m/z	132.07	3.2336	1774.62	5445.79	4782.45	3485.88	7003.62	5641.82	6118.32	3931.63	5978.32	4585.57	4890.23	5821.56	3479.23	4565.75	2896.68	4569.96	4776.02	3558.05	3900.77	2265.54	3219.1	10277.5	7935.56	4216.43	10113.2	9702.68	4147.59	5683.4	2405.89	4904.97	4617.94	6041.19	4927.63	5666.95	2559.02	146.561	3958.22	4239.36	4894.16	5721.43	3587.63	6291.21	4572.41	3683.91	3893.97	4974.51	2268.73
2.59_132.9056m/z	132.906	2.58653	56484.4	20236.4	14556.8	6842.78	4514.07	3192.47	3248.08	2086.73	2290.72	1043.95	1037.14	866.366	467.733	560.339	1816.83	1140.66	798.1	545.238	28807.9	28422.9	20743.6	17132.3	10237.9	6012.99	1641.08	965.568	657.477	8824.03	3030.31	3299.4	2267.68	1735.14	1381.49	2265.37	1132.45	25331.3	44952.7	18385.4	8456.98	8663.06	2390.09	2674.09	3111.12	2678.65	1807.64	1148.64	34578.4
3.32_132.9057m/z	132.906	3.31738	583559	443035	242942	100340	71531	53501.9	58281.5	42008.4	38522.3	16454.9	31226.7	16405	12100.6	8518.12	11294.7	6700.64	6014.91	4122.59	564159	516192	431373	362708	212082	129183	36173.5	18898.3	11796.6	112511	36037.8	39513.9	28876.7	14576.3	13106.6	11419.7	5330.62	381100	442353	301917	166053	126378	61315.1	45668.7	27729.9	13289.7	17305.2	17983.8	518239
3.19_134.0037n	132.996	3.1917	1.9523e+06	2.64005e+06	1.77095e+06	1.2577e+06	2.12988e+06	3.26823e+06	1.62869e+06	2.09951e+06	1.65601e+06	1.41617e+06	1.65951e+06	1.21233e+06	2.33384e+06	1.24208e+06	1.62943e+06	1.9686e+06	883682	1.28322e+06	4.34753e+06	3.66804e+06	2.60398e+06	4.08008e+06	2.71213e+06	3.23213e+06	3.56734e+06	2.81923e+06	1.55608e+06	3.04247e+06	4.14542e+06	2.75366e+06	2.34039e+06	2.00605e+06	2.03364e+06	2.08698e+06	2.82317e+06	2.70444e+06	2.63822e+06	1.72777e+06	2.64024e+06	2.83465e+06	2.55763e+06	1.42958e+06	1.18107e+06	1.14382e+06	1.34001e+06	2.1176e+06	5.56197e+06
0.27_133.0196m/z	133.02	0.271417	5126.83	6445.71	5325.36	5018.09	6070.77	6067.21	4504.63	4610.72	4711.12	3952.32	2925.47	4898.01	3558.99	4158.81	5099.82	4369.63	3681.02	2911.03	4169.45	5868.58	3027.07	4034.59	5792.85	6097.21	5402.34	2800.34	3959.04	6414.56	4548.64	3326.79	5034.07	2549.07	2882.11	3344	2883.82	4377.49	3253.33	4992.13	5490.95	6280.64	3138.55	3990.39	3179.99	4434.63	3407.29	5958.09	4779.09
0.31_152.0618n	133.044	0.313317	15003.4	13194.3	16435.9	15304.1	17557.1	18825.4	20201.9	5161.92	10978.6	12671.2	9458.46	19771.4	12641.4	10800.3	10072.3	15616.8	17579.2	4538.7	8150.42	8328.78	2329.32	6451.75	3806.71	7130.49	7127.25	3787.1	2960.48	4463.8	4711.22	3116.33	2788.99	2494.25	2213.66	4290.12	3753.93	64102.3	39086.2	82255.8	60980.8	52892.9	50102.6	75328.6	78210.1	37445.7	39375.4	46544.8	43494.2
0.29_133.9463m/z	133.946	0.292367	2320.77	10070.8	2323.45	2497.84	5778.87	6709.39	7206.66	8221.67	9852.57	5439.58	11714.4	7069.84	6343.56	4905.64	6161.32	4264.49	5476.14	5795.06	12838	15586.5	5416.31	15108.5	5603.63	13600.7	15334.7	13691.8	5207.22	8359.16	8051.85	8052.17	7285.09	22074.9	21316.9	21961.6	6783.09	17610.9	18179.5	52267.2	16918.2	16627.9	14614.9	49400.4	46912.3	13706.4	13615.8	14567.2	30418.3
0.29_133.9974m/z	133.997	0.292367	17227.8	36117.1	20889.5	21164.6	27155.7	35059.1	37654.8	17774	33554.5	20041.7	34493.9	35873.1	27387.5	27923.1	22410.8	23692.5	30094.4	19455.8	24931.9	27034.9	27761.7	34195.6	30063.3	22127.1	26145.6	26402.2	22290.3	25593.7	24557.6	21465.7	20737.8	33315.7	33941.6	33819.9	20024.8	33710.3	26061.2	33776.8	44815.3	32706.2	31819	29208	23550.5	20782.8	19861.9	24819.2	25471.3
1.50_134.0406m/z	134.041	1.5039	2769.98	1628.41	5037.92	4036.88	5467.09	5710.65	4273.97	2693.55	726.151	7797.91	3760.21	4694.2	13717.4	966.626	4312.41	5835.23	2176.24	8622.23	332.422	5708.61	3670.75	342.016	188.851	3691.02	6513.5	1726.77	9331.77	6606.5	5053.28	16358.2	10437.7	9292.54	9773.92	9893.02	11387.3	1352.06	68.2251	3502.78	3212.56	1346.33	0	11868.1	11697.1	65626.8	204975	3060.22	1469.4
2.73_134.0429m/z	134.043	2.73318	16605.2	13474.9	15722.8	21370.9	6312.14	10022.1	8472.13	10236.1	15796.2	9459.32	16891.2	10304.7	14724.9	12216.8	12479.5	16130.8	16879.7	14500.1	369.258	848.674	6702.9	7711.55	6442.69	5981.07	9443.02	9676.46	10324	5570.7	12813.1	12256.9	14304.5	17154.3	13402.4	12953.3	15401.5	0	712.908	8464.4	2776.24	8488.79	5700.77	909.068	13157.3	6804.68	5042.96	8359.23	3155.42
1.59_134.0434m/z	134.043	1.58532	531858	410473	662538	662583	617579	844612	895201	921836	344696	614778	374353	833906	1.02022e+06	657277	829811	919808	825046	781744	605149	644802	982610	522982	964332	576468	533663	463339	1.03655e+06	1.30209e+06	1.00281e+06	1.35829e+06	1.26656e+06	1.08606e+06	1.10524e+06	1.25489e+06	1.02493e+06	308209	201660	886986	327168	301814	308164	868456	772961	176622	245869	292285	652353
2.79_134.8475m/z	134.847	2.78555	1530.76	17051.1	31298.3	50714.7	58440.7	54629.1	68827.6	55668.3	37001.2	38688.1	56092.3	55801.2	9390.28	29948.6	82449.3	25617.4	19648.3	32975.7	12459.9	11414.6	12593.9	24333.1	46425.5	63425.4	81293.9	67716.9	40883.2	75787.8	68942.8	75853.5	51050.5	36796.8	42176.4	43369.1	57070.2	255.085	2557.03	22700.4	50934.3	37909.5	62468.1	69491.3	51139.8	28937.6	34936.1	59052.5	5818.17
0.29_134.8731m/z	134.873	0.292367	361374	185092	114936	96099.2	96722.3	94091.6	93565.3	69268.3	75236.1	60528.4	61284.3	61862.1	58985.7	49889.9	49411	40506	40611.7	35344	239397	206784	197935	166524	118926	97059.5	75332	59963.5	57966.2	108014	83744.3	79519.6	74117.2	58297.5	63797.6	58332	38038.9	382251	304966	146060	110134	104179	96850	83173.2	74343	70968.8	75989.5	63032.9	293028
0.64_134.8734m/z	134.873	0.636083	7.23053e+06	4.46564e+06	2.80028e+06	2.19028e+06	2.15353e+06	1.81134e+06	1.92509e+06	1.49626e+06	1.31624e+06	1.23658e+06	1.13629e+06	1.06503e+06	1.06201e+06	919396	817313	855900	734180	617358	5.74465e+06	5.18437e+06	5.24355e+06	4.09068e+06	2.74412e+06	2.08223e+06	1.24547e+06	1.04112e+06	916231	2.33887e+06	1.87922e+06	1.74954e+06	1.55462e+06	1.28874e+06	1.15623e+06	990486	781046	8.59502e+06	8.9889e+06	3.50251e+06	2.75807e+06	2.57388e+06	2.02345e+06	1.61266e+06	1.46312e+06	1.49999e+06	1.29567e+06	1.13933e+06	6.85981e+06
2.21_134.8770m/z	134.877	2.21143	1.1226e+07	5.53697e+06	1.65133e+06	620083	606954	438879	496175	473772	393552	382095	311780	471925	181330	138906	154231	100568	83222.8	71715.2	1.03828e+07	7.79644e+06	6.99243e+06	4.46035e+06	1.6295e+06	949368	468500	405151	334839	993598	576962	658375	397303	302400	314503	321917	91495.7	1.33848e+07	9.08371e+06	3.73879e+06	1.2711e+06	1.21774e+06	620934	555218	470818	259949	314639	440366	9.456e+06
1.20_134.8773m/z	134.877	1.20013	2.67904e+07	1.4531e+07	1.33303e+06	5.47121e+06	1.10509e+06	2.79115e+06	2.423e+06	2.17642e+06	3.09046e+06	1.44324e+06	2.28636e+06	1.82733e+06	1.05162e+06	2.17068e+06	1.88771e+06	1.67152e+06	1.82719e+06	1.03299e+06	1.7087e+07	5.84712e+06	1.71208e+07	8.85914e+06	8.50668e+06	6.05807e+06	713357	1.94128e+06	840770	3.94474e+06	5.42841e+06	1.56291e+06	3.23001e+06	1.41636e+06	2.91183e+06	973185	279688	1.37408e+07	2.78783e+07	1.26697e+07	4.54085e+06	7.57813e+06	2.89998e+06	708073	663895	4.60146e+06	1.25891e+06	524181	2.46196e+07
1.55_134.8774m/z	134.877	1.5539	6.39822e+07	3.5566e+07	1.96917e+07	1.37375e+07	1.39145e+07	1.18945e+07	1.33204e+07	1.05041e+07	9.31059e+06	8.83508e+06	8.76286e+06	8.15935e+06	6.43956e+06	5.09833e+06	4.86306e+06	3.85078e+06	3.66994e+06	3.16174e+06	4.87691e+07	4.44334e+07	3.79581e+07	3.0591e+07	1.98337e+07	1.59664e+07	9.19462e+06	7.44456e+06	6.48757e+06	1.64927e+07	1.16752e+07	1.25498e+07	1.02022e+07	7.9808e+06	8.4617e+06	6.78426e+06	3.22818e+06	7.51947e+07	5.21698e+07	2.98172e+07	1.90241e+07	1.65577e+07	1.31284e+07	1.04486e+07	9.54087e+06	6.65408e+06	7.01158e+06	7.49694e+06	4.87425e+07
0.74_134.9991m/z	134.999	0.741017	11493.5	15830.1	14782.1	16495.2	16055.7	17130.7	14937.5	15232.3	14696.5	17021.8	16756.8	15079.9	12083	16372.9	18173.8	16099.8	10982.3	12795.5	17916.9	17347.2	15944.8	21661.5	16002.3	13531.9	16680.8	18401.8	19310.2	13713.6	13982.3	12708.7	10320.4	12187.1	13265.3	12620.6	16144.3	11916.5	10985.9	10400.4	15756.7	10618.7	7867.58	11615.9	15326	18696.2	17044.8	16124.5	9421.75
0.98_135.0007m/z	135.001	0.982533	3312.4	1931.25	173.343	353.878	553.389	44.2881	1015.87	24.1142	205.325	1147.33	738.87	924.429	285.803	695.223	16.8468	325.025	448.677	707.543	1360.26	1216.38	2054.1	361.135	297.148	1115.76	105.304	936.105	0	1205.31	1699.42	522.856	111.578	1083.41	0.583105	197.247	1016.08	342.976	1768.21	0	713.423	2503.41	1029.42	832.193	219.983	422.613	664.834	295.288	1281.2
0.36_135.0026m/z	135.003	0.355217	181.425	0	16.9449	41.8898	557.197	31.9587	183.116	739.386	838.017	2583.37	59.7161	108.22	220.825	655.651	142.4	932.184	0	144.162	0	398.426	17.2853	619.697	14.6491	0	95.6674	666.434	1393.84	37.9244	71.0603	268.912	351.206	398.726	1307.74	741.458	15.0913	549.047	2.59782	340.651	492.169	2.24881	2.41111	917.845	52.3761	107.575	32.9894	82.3927	0
1.25_135.0050m/z	135.005	1.2525	5323.3	5366.03	2436.64	2981.54	2924.79	1938.07	1570	1351.14	1459.24	2216.62	1842.52	2081.21	1208.71	1004.85	837.444	1444.19	1813.29	1223.55	3525.33	2622.94	1503.62	3393.68	4683.1	3981.77	2082.35	4370.99	3628.96	1281.16	2620.37	2769.48	3270.38	3128.92	3709.85	1452.55	3475.01	680.457	5348.2	2425.47	1827.87	6646.91	2605.06	2761.24	3000.33	4898.74	3327.28	1189.35	6157.83
2.70_135.0117m/z	135.012	2.70175	52824.6	96452.4	67532.9	82287.4	86708.3	95522.1	88401.2	78522.4	90697.3	87305.3	101808	100267	86078.5	89168.7	78731.1	73235.8	85359.8	64635.6	52707.9	53361	63202.3	70720.3	58643.8	61748.1	63924.7	78252.3	54419.8	69985.9	61295.7	73885	77828.8	61387.9	53799.2	60853.4	60416	44713.3	71015.5	86124.4	104441	98395.1	76244.1	68091.5	87245.9	62470.2	65766.5	78975.2	52788.5
1.97_135.0119m/z	135.012	1.97288	61216.8	94376.3	80729.6	77313	79431.6	78172.7	94819.9	77027	77778.2	92147.1	182145	110046	81404.4	98613.2	111065	88631.8	113811	135999	55657.1	59770.5	43920.4	73219.6	54910.2	72497.9	95985.1	102208	71137.2	62289.9	56896.8	70376.6	73257.3	65869.4	63377	65828	74024.8	92017	42785.1	87222.5	148938	94176.6	87706.9	96424.8	101072	57148	57377.3	101718	32865.2
0.31_135.0233m/z	135.023	0.313317	68672.8	68459.1	67676.4	64126.3	59603.2	77063.5	86727.7	63630.5	58000.1	54245.4	70363.3	78157.7	67015.2	52540.7	63452.4	71899.8	66969.7	53909.3	71209.4	65083.2	59809	60833.1	59232.8	61606.8	59300.7	55449.7	55629.8	93745.1	88371.2	90811	82283.3	63193.1	61999.4	62178.6	78077	51408.1	50499.6	141503	47245.1	47760.2	43467.3	133395	135329	42446.4	41914.9	39898.1	67580.7
1.27_135.0238m/z	135.024	1.27345	11088.6	8761.24	5806.37	10661.6	3449.69	8793.06	3878.48	3105.44	6742.51	3570.79	7226.58	8536.04	5137.91	2830.87	5049.14	6831.06	7054.09	8271.02	5472.57	3015.98	5616.1	4154.1	2580.38	1801.43	5741.51	5983.03	3325.1	4915.11	1524.57	2964.61	5883.09	6497.02	4154.97	2145.36	6003.75	2923.96	1653.9	3711.94	4574.47	3070.86	5853.41	2864.17	5589.16	2753.5	4627.22	1945.73	2062.59
0.91_135.0245m/z	135.024	0.909017	1395.64	3586.15	3313.86	2250.6	2807.22	2714.77	3533.56	2611.45	3625.77	1881.78	1495.61	2069.4	2251.97	546.706	2016.34	1524.88	520.079	2103.25	3412.87	1440.49	400.364	4487.42	1315.68	1683.08	2021.12	4935.99	1701.86	2577.13	2529.76	1862.35	1651.54	1907.49	1962.49	1401.6	3140.59	1272.98	86.3053	1910	1446.29	2594.62	3505.29	3075.02	3033.62	1081.65	3747.99	3955.89	1105.87
1.60_135.0262m/z	135.026	1.5958	27526	29855.8	22556.3	23085.9	18160.2	19593.1	19659.8	20599.7	20048.9	20185.2	25406.1	21318.9	23718	17439.1	22338.2	15555.3	16094.5	12021.3	33763.5	30922.8	15420.6	30089.6	12293.2	23114.5	32004.1	24907.1	12913.2	11502.7	30112.3	11074.3	12557	12610.4	17882.3	19990.7	24879.9	35616.5	19548.3	24535.1	21378.4	26268.7	20562	19314.2	17344.6	4126.42	8896.87	25376.2	28541.5
2.09_135.0390m/z	135.039	2.08573	57101.5	55939.5	56137.9	56156.2	66757	73828.3	65968.1	60849.1	47224.8	60977.7	47936.1	61316.5	62260.6	64527.4	56458.8	71392.8	60034.6	51120	47194.4	42807.6	65746.2	51067.5	66099.6	46435.8	42117.7	48009.7	61711.1	50912.2	39127.9	50733.4	50719.2	39510.9	39046.3	35851.8	39642.1	32933.5	32585.5	32575	36778.6	38711.6	37464.5	27070.1	29068.8	25826.1	28531	31971.3	39154.8
1.93_135.9893m/z	135.989	1.93098	102568	158673	100941	93252.7	144489	68467.3	109295	97558.4	139542	118674	153875	91764.2	59412.8	113086	84139.5	52607.2	70405.8	78757.4	117852	109065	346429	166796	357244	113241	154891	144677	333722	145934	116296	143498	137446	132917	130065	128612	91420.7	281636	187704	361385	235056	250363	248089	360207	352141	168102	176754	225005	177117
1.04_136.0206m/z	136.021	1.043	824.47	126.573	881.856	1189.25	1081.99	2812.04	3519.83	2619.22	1633.54	2273.62	1313.38	2548.1	1502.61	1202.56	830.712	1780.61	1418.98	2021.25	3.50053e-05	3141.45	51.0292	1595.51	368.738	1737.23	3065.91	1618.79	2827.5	3599.98	108.439	3628.89	3155.81	2776.33	1048.18	934.312	2003.08	2470.43	0	178.13	1058.43	5.91137	2100.44	2277.82	2417.98	0	2133.98	3088.54	343.431
2.74_136.0589m/z	136.059	2.74365	44930.9	38959.3	53999	60392.6	22887.9	33778.4	29039	37228.2	48569.7	29703.2	48110	32253	41761.2	39351.8	35995.1	36526.5	37714.7	31499.2	16598.1	17441.3	29398.9	25209.6	27999.3	20549.6	26725.9	26312	34218.1	27513.6	29994.2	33946.6	36823.8	40036.8	37993	36385.8	35986.2	14423.1	23423.5	30259.8	24910.1	32772.3	25303.3	25230.3	37660.2	27411.8	26518	31228.6	21516.5
0.46_136.8692m/z	136.869	0.459967	1.98176e+06	1.32727e+06	303745	175770	198638	178292	171665	140441	133781	82199.9	74461.8	49978.3	75766.1	48537.1	36804.3	33192.4	24688.1	15153.8	1.40417e+06	1.20749e+06	1.46516e+06	657879	838837	480941	101815	68000.5	51534.7	267563	169057	165249	124005	68563.2	72638	54691.8	20850.3	1.74733e+06	2.12344e+06	917874	318273	305269	199518	162586	116948	109950	118395	84632.5	1.73214e+06
1.27_136.8717m/z	136.872	1.27345	3.13555e+06	1.6215e+06	2.13581e+06	1.56834e+06	1.5614e+06	1.33321e+06	1.53584e+06	1.22587e+06	1.11732e+06	940026	1.01956e+06	903784	778458	553787	662920	539738	522586	387778	1.4354e+06	3.68261e+06	2.45329e+06	2.48899e+06	599776	1.13957e+06	884473	812496	667553	1.59824e+06	1.05096e+06	1.34442e+06	1.0708e+06	919225	894739	721439	477513	6.90881e+06	1.51766e+06	2.11531e+06	2.09369e+06	998058	1.38934e+06	1.15354e+06	1.11369e+06	1.12953e+06	1.1034e+06	874270	1.32644e+06
1.25_136.8730m/z	136.873	1.2525	1.09378e+07	5.98722e+06	2.88825e+06	2.18261e+06	1.99099e+06	1.74299e+06	1.68984e+06	1.26515e+06	1.17853e+06	1.01631e+06	899694	768975	811369	727599	544325	607053	637597	331150	7.12041e+06	6.18398e+06	6.59493e+06	4.41384e+06	3.17555e+06	2.15835e+06	888086	799772	565789	2.23631e+06	1.90138e+06	1.6097e+06	1.34662e+06	1.04143e+06	1.11646e+06	760913	426828	1.19046e+07	1.15837e+07	5.04652e+06	2.88723e+06	2.74925e+06	1.92086e+06	1.35721e+06	1.23717e+06	1.7302e+06	1.47558e+06	836394	9.32372e+06
1.33_136.8738m/z	136.874	1.32583	2.14377e+06	1.42153e+06	726263	477357	518846	510059	549887	432878	427085	337560	492580	362407	297314	226702	288239	197068	178891	241861	2.22083e+06	2.20291e+06	1.38983e+06	1.11336e+06	751496	559580	407082	330492	289834	637674	544708	484037	408236	326072	301429	254804	177688	3.45101e+06	1.11569e+06	1.13147e+06	788330	695073	558521	418853	366263	465927	344289	280990	1.73746e+06
1.51_136.8744m/z	136.874	1.51437	1.55382e+07	8.54525e+06	4.53144e+06	3.11289e+06	3.12734e+06	2.49161e+06	2.89392e+06	2.25317e+06	1.91987e+06	1.89741e+06	1.74266e+06	1.75191e+06	1.29297e+06	1.0405e+06	975648	736429	704111	570978	1.18086e+07	1.06892e+07	9.39736e+06	7.41365e+06	4.53319e+06	3.6803e+06	1.93515e+06	1.53709e+06	1.35309e+06	3.68251e+06	2.40355e+06	2.74325e+06	2.183e+06	1.67193e+06	1.83872e+06	1.41704e+06	612357	1.91172e+07	1.28859e+07	7.11928e+06	4.16905e+06	3.62159e+06	2.84146e+06	2.27716e+06	2.06357e+06	1.07204e+06	1.29127e+06	1.60482e+06	1.21162e+07
5.80_136.9188m/z	136.919	5.799	28678.1	16558.4	25420.3	24570.1	27285.5	21391.5	25422.7	26217.7	25298.7	23766.8	22691.7	20492.5	18689.7	20352.4	20263.4	16488.3	11968	14000.2	19786.4	17861.1	23352.6	18818.6	23183.8	22596.5	23894	21781.6	19982.9	24528.3	29126.2	24527.9	24138	22802.1	22087.4	19447.3	16049.1	20568	26526.5	24886.7	21953	25803.1	23567.8	27841.4	25667.5	29050.8	30092	23396.4	27058.6
0.45_136.9703m/z	136.97	0.4495	23107.3	12099.7	21189.3	19864.2	19912.5	24329.9	19604.7	17065.2	10325	22336.9	11651.9	18854.6	20589.7	14535.5	13874.7	19452.5	13326.3	10764.3	15833.9	12429.6	17881.1	26750.6	21307.7	11050.3	25250.4	22472.7	16840.4	16601.5	13889.8	15988.4	14880.3	23900.3	22864.3	21960.2	12439.1	26414.4	19580	22773.5	27248.7	25090.5	23762.2	22987.2	22496	18212.3	20426.8	22724.5	25338.8
0.25_136.9877m/z	136.988	0.250467	12472.9	12018.8	13753.7	12074.4	9894.56	11308.7	11974.5	6379.29	5949.89	4462.87	7441.14	6517.73	5604.51	6004.83	5830.99	3691.35	5990.07	7402.51	13629	15135.1	15156.1	13232.3	13072.2	10884.6	4628.85	4445.23	5265.13	13835.4	10949.6	9655.38	8920.93	4603.74	4590.95	5127.18	5295.68	367.77	14309	12996.6	12722.9	12619.2	9311.37	8658.59	8191.55	6504.77	4431.57	7107.06	13434.6
0.34_137.0027m/z	137.003	0.34475	882481	848443	838413	839667	1.47624e+06	1.19473e+06	689691	652400	678812	1.32782e+06	815231	623758	991663	1.2814e+06	693500	1.09983e+06	600827	655213	1.94739e+06	1.87516e+06	1.61333e+06	1.24137e+06	1.55881e+06	1.81848e+06	1.19456e+06	1.19315e+06	1.57655e+06	905679	841987	847881	808889	1.70788e+06	1.54865e+06	1.54632e+06	893632	623056	869589	785069	593829	850890	851176	795727	799670	818277	798683	785867	559692
1.51_137.0064m/z	137.006	1.51437	7753.26	6798.92	6607.08	6195.45	5622.47	5981.19	5397.2	4531.12	4837.55	1773.97	3929.08	4425.58	14398.3	4477.18	1427.28	3318.81	3984.07	1157.26	5729.63	6176.51	5799.5	7634.23	4986.4	4946.9	2485.77	2488.74	4364.54	5158.37	86161.4	2744.73	2830.59	1554.15	5243.94	3549.56	2464.04	4272.09	8076.18	4211.53	4354.56	72456.4	873.103	5826.33	2231.77	144017	180839	2919.8	10460.5
1.59_137.0072m/z	137.007	1.58532	547957	337337	683922	675450	349478	398051	653234	230994	308480	345779	370362	643651	408087	337229	232083	390035	547874	206748	204020	217827	398015	500946	411405	240912	535017	506737	450465	403697	312423	418102	399981	399463	423155	421930	302932	225864	181185	844248	260725	239820	245160	867708	816137	20366	186336	243324	176238
2.51_137.0105m/z	137.011	2.5051	1340.78	2675.65	655.435	2154.08	2482.52	1342.45	2290.3	2301.91	2174.52	175.516	2467.8	1377.47	2066.59	1291.62	173.421	1161.38	572.109	721.436	3045.01	3173.08	2056.99	1377.51	1931.16	1154.09	444.477	778.027	680.587	1050.22	1289.19	1138.67	1788.92	1466.85	724.246	400.64	556.125	4675.76	3374.6	1343.01	1718.99	1125.64	2616.43	2615.23	1142.95	38.3175	967.954	298.783	1311.14
3.03_137.0105m/z	137.011	3.03457	1650.55	1719.47	377.133	605.279	437.863	40.4024	100.47	6.63559	71.259	0	0	1370.63	0	6.33628	0	206.613	0	0	421.198	687.169	1.98289	281.257	137.27	262.141	771.082	385.295	166.92	514.282	209.815	198.292	371.551	618.512	186.796	24.442	97.6253	1901.65	911.146	607.751	1054.17	78.4816	1525.99	433.437	217.498	833.735	1039.96	1068.45	123.944
0.23_137.0109m/z	137.011	0.229517	15833.5	14005	18163.6	17515.7	15109.8	18202.3	15762.4	16181.2	17175.4	14583	15144.4	16037.2	14663.6	14482.1	18384.3	13444.4	14472.8	15301.9	18689.6	19494.9	16540.7	19660.6	16088.8	15714.1	18834	14893.6	16235.1	19838.3	17281.1	14495.7	13726.2	14008.7	14683.2	13993.3	12214.2	18852.3	15929.7	15447.2	20540.3	16970.1	16969.9	14239.7	13549.9	14140.2	14719.6	15952	16095.9
2.56_137.0112m/z	137.011	2.5551	1300.69	4803.29	1071.46	1388.96	2781.94	365.943	1208.09	247.138	2325.06	1790.73	1300.92	519.266	184.422	324.774	2206.14	416.951	1568.89	8.43115	2496.97	5520.75	3171.95	2757.56	1142.01	498.012	2445.75	840.923	151.134	2332.18	2082.76	703.227	1639.14	873.072	348.539	1604.46	664.812	2797.23	4893.07	1865.73	2153.01	756.485	2680.82	2305.82	2567.48	807.396	1662.44	2088.35	3248.07
2.67_137.0118m/z	137.012	2.67033	770.595	59.7051	526.639	990.868	626.881	195.677	0	0	33.6776	521.58	45.5176	334.493	178.704	299.93	3.84187	0	0	0	137.838	658.191	895.916	1176.54	449.205	0	667.866	366.055	0	96.4595	231.977	3.10039	0	0	304.21	308.45	264.666	524.062	961.046	569.55	23.6303	24.634	1037.34	45.9323	0	309.025	2219.94	55.8659	1078.48
5.94_137.0174m/z	137.017	5.93517	26225.9	16603.8	66967.8	72999.9	41957.5	45880.1	62246.5	50957.8	39150.2	22595.3	38036.6	20379.3	7403.67	5954.48	4688.42	5063.52	2707.74	4405.02	23395	16315.9	38927.1	25937.8	47764.3	55425.4	38246.9	27886.9	3879.84	78472.6	52633.1	66043.2	55352.6	17869.2	8025.76	3806.21	1624.75	13952.4	27940.6	47987.1	59490.7	58160.5	43019.4	43836.8	39503.4	20191.6	17312.4	20808.9	40822.2
0.32_137.0389m/z	137.039	0.3238	48266.9	48650	45432.6	48625	30618.1	50385.6	60235.4	61033.3	42284.7	26357.9	46816.8	54429.9	44501.7	27670.1	58327.5	48540	50755.2	52952.5	56282.2	53925.2	43102	40660.6	45726.1	52844.1	36837.2	34098.8	36874.6	60080.3	53070.5	56261.3	55591.5	54216.8	50312.6	49058.3	46361.7	26191.4	19854.1	78639.7	22632.6	19830.8	19423.6	71141	72846.3	18652.6	17429.4	17248.5	39271
1.60_137.0439m/z	137.044	1.5958	37772.3	36096.8	40954.1	38264	30239.3	32269.9	43368.6	43591.6	31185.9	29773.7	37773.4	46194.1	38039.8	31962.7	42171.3	35761.2	37362.8	31162.8	32734.4	28184.3	28227.6	34113	24872.1	32276.4	33223.6	32705.6	29094.8	36170.2	37135.7	39629.7	35144.9	30315.7	35430	33431	35824.2	23944.3	26833.3	28997.5	26993.3	23925.3	28005.9	30529.6	27351.9	18532.9	22436.7	27178.4	27758.8
0.45_137.0757m/z	137.076	0.4495	1675.02	1017.39	1766.26	2114.85	2833.35	3024.7	485.722	1213.04	714.105	2501.28	1585.28	1635.5	4536.34	2438.83	1069.52	3521.02	1042.45	572.21	3915.18	4820.77	10354.5	6423.33	9148.56	4551.28	8261.96	7963.45	10324.4	10915.8	4628.26	10548.1	11964.8	9224.26	10757.8	10225.6	5635.46	7147.65	2446.07	4249.52	6912.69	5238.67	6268.07	4658.57	5645.14	3404.31	4150.84	5186.05	4014.81
2.56_137.9706m/z	137.971	2.5551	1412.99	1624.98	1488.19	1241.03	988.031	1309.97	1808.37	1065.7	121.856	511.903	845.974	0	341.838	378.533	220.003	938.584	324.963	642.508	1236.23	1298.32	940.589	1820.49	1602.16	877.876	748.684	299.056	1280.84	1506.65	913.234	922.092	479.809	468.382	583.967	688.067	385.458	1143.61	1191.32	1330.82	1548.83	1485.99	1841.49	1170.23	811.664	587.742	1508.35	334.849	1254.49
1.66_138.0038m/z	138.004	1.65865	1222.98	913.929	1427.87	773.404	2676.38	2778.19	532.992	1512.86	824.543	1636.6	238.893	0	743.23	747.814	112.897	1022.48	736.467	746.226	523.285	1489.76	9.85973	1035.18	291.805	2.18661	558.606	489.988	459.003	554.195	62.4184	1789.21	198.239	555.433	1397.71	407.784	1672.15	4428.79	657.678	850.874	63.7664	1562.11	2931.64	3585.02	4366.67	1865.86	1657.61	62.7144	2325.11
0.90_138.0042m/z	138.004	0.898533	20929.3	25740.5	23817.2	19510.4	23585.9	20434.8	23688.7	19865.7	18311.8	22168	19807.8	19096.7	16859.2	21380	13977.6	17919.1	14534.9	14258.9	27049.5	27297.9	26348.3	24582.3	24984.4	23320.3	19192	20989.6	25085.7	22826.9	18117.7	18714.9	20169.2	23206.8	23248.7	22732.1	20167.4	22590.7	17330.7	23532.2	22408.4	22752.3	23725	22103.8	21474.5	17518.3	22397.9	20347.7	21781
0.37_138.0348m/z	138.035	0.3657	100957	152221	100786	102691	246828	216938	163465	257684	123749	235539	149567	167133	205811	235295	276249	221649	151102	263287	289855	277911	140661	259028	137340	272382	251389	255833	144850	164183	245098	159459	158844	253398	246945	241504	248858	40388.5	35709.2	69981.4	41953.3	45417.4	41400.8	66990.2	68093.1	30492.8	29134.7	43034.2	43940.9
1.11_138.0376m/z	138.038	1.10585	134603	125691	145764	139823	121894	153227	169407	146597	121367	126620	140934	188282	166841	134486	177873	165459	165608	173440	145190	152160	124568	127706	125747	153938	132754	141696	152874	164301	148879	163497	165691	140643	142772	135452	165777	87627.9	92538.9	88811.9	105993	101873	100497	102824	107917	102497	104133	103893	95781.8
0.25_138.8891m/z	138.889	0.250467	112432	67575.1	44233.1	48859.9	37702.6	41447.2	39318.5	34741.4	31463.6	28172	31570	28330.6	25699.6	23541	24709.8	19671.4	22655.5	22422.1	83205.2	91065.4	84991.7	61902.2	47865.5	43204.1	28343.7	23817.1	25862.9	44305.6	39050.3	35396.2	32582	29148.3	26323.9	24166	19224.2	9501.37	92436.7	62739.2	44372.8	43871.7	35942.4	30174.3	31905.2	31255.1	24354.4	22838.5	88485.5
5.98_138.9237m/z	138.924	5.97707	66833.2	86538.5	64532.4	68205.9	69551.7	64981.2	57392.9	24085.4	15763.1	8129.48	16429.8	4440.24	469.587	416.749	905.918	167.939	0	32.8663	82498.7	93209.6	71702.6	102235	78797.5	75239.4	4745.99	3593.57	0	67707.4	55231.6	49069.3	21755.1	4040.19	471.001	3.36583	0	105755	76781.1	85108.9	108741	95434.2	95855	20899.4	24038.9	7829.74	2194.16	4137.05	61750.2
1.61_138.9896m/z	138.99	1.60627	23543.6	13865.1	25106.7	21763.1	21761.5	21439	10100.7	14444.4	10757.6	27915.4	14052.8	16169.6	20523.7	22468.6	15665.2	18814.5	11776.3	8067.38	26515.6	28641.1	20483.1	35925.5	21428.9	28236.2	45532.8	34319.6	20898.2	30229.1	31450.8	34730.4	33045.4	34171.4	46596	45364.9	32345.8	44431.2	25984.2	36528.7	36876.9	35238.8	36218.6	33615.6	31369.1	6954.6	25516.6	37405	37348.1
0.96_138.9897m/z	138.99	0.961383	19979	2115.5	12894.4	11177.2	5186.85	1318.04	2953.58	4281.14	2164.38	10091.9	1033.98	698.336	1727.82	8648.75	7056.31	2378.29	3370.15	8969.09	1975.23	2763.82	1610.49	5432.55	4679.19	1258.31	5686.82	4794.68	1975.95	7237.04	1305.39	5245.79	5175.45	7558.8	7688.67	6211.72	1526.09	3902.84	2835.04	3344.28	6750.45	11434.7	7021.4	4347.05	6232.77	5418.32	7272.48	6613.88	745.149
1.91_139.0081m/z	139.008	1.91003	183854	87670	175678	190667	121087	134056	81296.6	172973	103520	140902	107896	94075.7	149883	126915	164730	139023	72355.5	146884	49235.7	51042	73811.8	39427.3	78822.2	49595.1	44903.6	45448.4	98791.8	93261	83044	102858	107833	94778.3	104130	101308	73120.7	202159	148506	142421	158906	158388	171378	157967	170237	18548.6	58296.5	183813	87993.5
0.33_139.0180m/z	139.018	0.334267	22507.2	67530.8	21611	22302.4	27077.8	48627.9	24761.9	28522.4	55597.5	23358	61181.1	20729.1	41698.4	26240.4	27417.2	43485.8	19670.7	27225.1	47960.2	45238.5	55496.9	47573.7	54256.1	45956.3	42292.5	41362.8	47457.6	32110.5	49354.6	33162.9	32454.4	38979.4	33828.6	33314.8	45958.3	26278.7	31324	63374.7	27271.8	31002.3	29672.8	57754.2	59232.8	28897.1	30017.4	27671	34598.9
1.96_139.0337m/z	139.034	1.96242	4951.22	7556.15	4425.8	3042.09	8649.31	15092.3	6256.64	5584.78	4937.39	6521.21	5906.83	2728.58	7877	5376.89	5828.58	10081.5	6284.99	6084.45	6947.26	7733.5	6345.02	20000.3	4268.01	6782.59	16590.8	17809	3118.86	8795.62	5562.08	7542.01	6674.22	13472.2	9770.2	9264.78	6525.11	28332.5	10850.8	24658.5	30342.5	26343.2	28462.9	24162.1	26164.8	2940.16	7153.99	21184.7	14653.1
1.48_139.0341m/z	139.034	1.48295	237.073	2149.29	575.457	779.377	770.996	750.681	1992.05	1180.28	808.405	607.394	1344.77	1216.82	461.21	1342.42	2118.26	1934.38	1284.48	154.595	1626.63	1063.05	603.788	721.987	1209.94	1843.67	834.187	1254.88	548.185	1296.19	697.679	293.523	629.941	1639.32	1202.38	1113.74	467.948	553.052	1557.14	1171.85	1682.13	1531.87	678.054	759.34	298.843	1829.55	1658.76	825.18	2762.6
2.58_139.9634m/z	139.963	2.57605	47630.9	18687.1	24522.2	16480.4	6261.74	9171.45	10119.6	4251.85	3651.77	3967.49	4107.82	7099.86	3786.99	1250.7	1409.99	1607.2	2698.23	832.368	17468.3	17293.6	16454.9	11595.9	10605.9	7854.51	3731.88	3163.48	3597.45	4977.24	3650.61	3287.05	4031.6	2866.09	2226.84	1493.21	504.842	27708.1	21123	9274.64	9007	9649.87	6585.22	3232.5	4631.72	1849.8	2593.44	4339.53	22269.8
0.45_140.0143m/z	140.014	0.4495	4866.83	62274.4	4616.78	5869.82	3870.17	1922.29	7685.56	3105.59	55328.7	2049.69	61072.1	5704.6	3656.5	3000.23	5930.01	3551.24	7554.77	4696.29	4112.51	4721.21	4097.08	6803.21	2911.91	3203.7	7002.11	6596.73	1338.19	4420.3	4621.69	2246.75	2521.34	2720.61	1953.73	1389.71	5437.54	1034.48	7303.01	3197.33	3565.02	3524.37	2844.57	1940.4	4625.28	2344.44	4850.17	4794.69	3117.04
3.83_140.9465m/z	140.946	3.82828	89415.7	51290.6	14264	2303.83	1517.33	712.729	588.616	496.762	859.208	121.038	205.524	395.199	473.859	237.954	132.25	275.106	532.167	326.321	30417	9813.38	11193.9	6490.26	6874.51	740.606	426.874	241.953	241.366	1177.59	677.143	500.455	89.8696	0	123.174	0	475.678	1.12464e+06	18937.7	5398.49	2295.93	1995.91	1012.96	575.14	412.498	717.242	0.0195742	445.573	23851.5
0.41_140.9649m/z	140.965	0.4076	216481	303324	205196	204128	316174	303025	265450	265383	237230	295667	292359	252820	236853	279995	256389	262327	205668	225230	294762	281282	260797	387596	250391	268264	379624	372634	238754	322888	218566	308868	307262	256522	245561	246497	209102	309312	391273	257504	299119	254758	244594	270420	273513	313294	297213	237814	274649
0.24_140.9761m/z	140.976	0.24	20675.1	20878.9	19484.2	19632.3	17492.7	17475.1	17649.5	16117.8	16806.2	16121.4	15724.6	13763.3	13210.8	13991.1	14679.9	11620.3	12147.6	13109.6	21569.1	21641.8	22353.1	22516.9	20619.8	17921.3	13333.2	13418.2	14599.6	20736.8	18557.7	16061.3	16181.8	14049.6	11524.9	13958.9	12547.8	1666.95	18927.6	20445.3	20095.8	18963.4	16465	14376.4	15136.6	17506.1	13385.5	13488.4	20063.3
0.37_140.9983m/z	140.998	0.3657	59450.9	59324.3	55289.3	51533.8	42086	67211.8	85105.7	89379.6	46900.3	38778.1	52396.7	76953.8	52634.8	35521.8	83512.7	55019.6	59951.5	65230.9	73509.8	69417.7	50370.2	82520	49060.9	64986.3	82720.8	73071.3	48103.5	80302.9	71351.6	73906.8	71351.6	65215.3	60157.4	59526.9	69858.2	81112.6	67083.8	75242.8	71606.3	63757.2	62823.6	72730.1	75891.2	58290.6	59868.7	58072.4	81544.3
1.01_141.0012m/z	141.001	1.01395	227.005	284.804	485.535	636.553	960.058	43.1754	882.915	1569	456.606	790.089	1020.11	539.822	489.966	398.75	546.063	1352.81	436.198	1229.08	614.203	1543.84	0	976.458	0.663577	858.503	3366.5	1083.1	1856.74	308.707	445.902	985.49	1269.47	1232.96	2924.3	1746.02	499.216	470.385	133.172	777.086	1288.11	730.182	747.212	1564.11	1388.81	1053.32	242.061	500.154	67.1234
2.04_141.0012m/z	141.001	2.04383	761.559	1724.26	1570.11	820.733	1182.39	1001.58	865.212	740.79	945.82	566.066	1888.16	679.712	1876.34	1189.39	937.484	468.113	957.341	1881.48	231.354	320.496	494.52	691.014	120.564	262.768	1479.31	1498.8	1562.02	1117.53	801.806	110.588	896.296	1471.11	1503.79	1432.12	877.486	726.404	847.865	453.813	1162.26	373.443	604.789	1437.55	1252.82	1208.29	1668.79	1266.97	827.609
0.92_141.0012m/z	141.001	0.919483	122.383	368.126	0	302.543	471.67	1184.36	585.028	545.14	0	0	671.673	759.836	1137.17	347.285	135.123	341.021	0	1393.56	922.8	1453.46	449.433	1885.55	634.553	908.427	1071.46	1439.12	511.068	720.958	105.318	532.012	1042.44	1550.53	2575.89	1558.91	1013.81	195.299	674.327	0	1505.07	189.67	103.466	819.917	972.247	604.456	631.052	82.3714	1311.88
1.60_141.0017m/z	141.002	1.5958	33664.5	23029.6	33230.3	34997.9	29966.8	31498.9	22575.3	21562.3	18853.9	35759	22264.2	23571.1	37051.6	30301.5	24887.4	30576.8	20962.8	22510	34113.5	35334.8	25676.1	31748.5	23271.8	35427.9	30429.1	29289.4	26628.1	28651.9	29262.5	28133.3	27276.5	27581.3	27478.3	29380.8	26646.3	37692.6	33100.1	61573.7	38448.7	35385.7	34442.6	47372.6	44568	10767.2	12815	34331.4	34404.5
3.45_141.0018m/z	141.002	3.45357	11536.4	12413.6	11708	13767.9	16179.6	18116	10969.7	16532.2	12381.6	12602.8	14688.8	11778	14739.5	13802.2	17978.5	15636	10143.9	16069.6	9579.6	9297.75	12162.6	9286.71	13028.6	9079.76	8827.64	8840.68	13706.1	12019.9	10380.5	11689.8	10569.3	10696.7	9495.89	7976.6	10036.4	10034.1	10337.5	9721.22	10593.1	12276.2	11216	10780.8	10191.5	8719.18	10174.3	10546.8	10798.6
0.86_141.0021m/z	141.002	0.856433	10475.6	12510.6	9627.49	11066.4	11224.9	10168.9	16801.8	14627.3	11329.8	11427.2	13134.8	13449.1	11920.7	9814.71	14918.6	10960.1	7690.98	10022.1	16410.7	19257.2	11171.3	25090.8	11120.8	14052.8	22784.6	23838	13697	19972.6	12156.9	18849.6	16022.2	21972.8	21869.4	18981.8	13332.3	14426.5	12455.9	15304.3	16944.3	11602.4	13778	16301.3	16308.7	12533.9	16125.6	11933	13470
1.67_141.0039m/z	141.004	1.66912	3185.75	1261.93	3407.45	3140.73	1911.39	861.398	4625.15	6588.02	4948.23	2367.45	3337.78	7578.41	1945.41	3057.61	5277.12	2229.25	5000.96	3645.79	2517.26	3034.84	2394.22	3821.69	2031.69	5792.72	5080.13	4898.51	2082.16	3760.92	4206.08	2587.41	3241.93	5704.31	4799.66	4247.33	3958.51	3050.72	7001.52	2383.5	2924.25	1978.02	3796.61	2833.12	8020.33	3509.48	2666.75	2810.68	2555.13
0.84_141.0076m/z	141.008	0.835483	18.278	738.153	489.388	880.83	1185.07	686.723	0	0	833.228	291.541	595.03	0	194.957	434.307	659.932	312.95	16.3123	28.9609	0	76.8852	0	0	866.604	792.811	75.9782	0	12.2169	0	36.6803	0	749.969	0	14.6537	0	0	0	1278.83	485.507	836.131	0	454.737	0	404.577	522.534	74.0114	318.192	1171.22
3.07_141.0488m/z	141.049	3.066	38693	35942.5	81008.9	83562.4	51431.8	59382.7	42762.9	41806.2	32158.7	46104.4	34752.6	43534.6	48258.7	45551.3	41051.5	47452	37508.9	41772	47488.8	60115	32984.6	82594.3	45193.7	68495.5	66235.7	69301.6	38151.6	70530.8	55652.4	64558.5	65367.8	48552.8	47481.7	43095	46539.1	30879	40157.9	37702.2	55706.8	49300	46535.6	31241.8	33756.7	37518.1	32291.7	39278.9	37630.9
1.92_141.0746m/z	141.075	1.92052	7077.69	6754.48	5842.43	5128.54	6073.97	6781.53	5836.75	7483.52	2271.49	5849.17	6630.39	4845.42	5772.99	5601.74	6537.25	3713.86	2280.09	5819.5	12372.6	13203.6	8789.66	7883.14	7886.44	11691.5	6166.42	5927.12	5519.81	8290.28	8165	7328.57	7169.51	6522.48	4840.69	5028.87	7299.5	5366.49	7968.58	6055.75	4901.32	3515.9	4313.28	6073.55	5907.52	1589.48	3537.71	3314.6	5045.1
1.59_141.0751m/z	141.075	1.58532	3307.57	4202.49	3777.67	3279.77	2613.42	1832.92	2381.22	2697.9	3972.38	3532.63	2244.97	3360.08	3973.29	4157.32	3509.18	4089.63	2237.28	3679.57	6692.43	7560.09	10551.6	10087.1	9964.22	7411.68	10390.2	10712.1	11268	6063.39	4368.03	6235.07	6930.48	5146.17	5407.68	6832.91	4645.03	4680.74	3017.11	3690.32	3927.38	3225.69	4291.39	3017.36	1096.73	0	799.183	3560.53	4329.66
0.29_141.9435m/z	141.943	0.292367	0	12475.9	54.1785	291.087	0	0	0	333.434	13019.3	158.081	11706.3	0	0	288.6	0	0	0	0	994.641	912.637	0	309.414	0	1127.37	0	0	0	0	0	414.235	0	861.78	1244.78	0	0	1868.52	1124.72	425.242	1063.95	2266.21	1369.94	84.4776	401.497	1180.99	846.218	1242.98	323.984
1.98_142.0335m/z	142.034	1.98337	13591.1	16781.6	17871.2	16592.1	15905.7	26648.4	24216.8	18875.5	8655.44	8881.12	11345.4	18771.8	7302.63	2765.93	12917.1	3849.99	5735.77	11222.5	39414.6	35639	16895.6	39768.9	18374.3	32785	23629.9	18451.9	7853.52	34233	33697	27201.4	22626.7	15397.3	16955.5	16374.8	9001.86	21981.6	25764.3	26122.3	24002.3	24523.6	24018.1	15161.1	16623.3	11094.2	13811.5	12486	30112
1.68_142.0340m/z	142.034	1.6796	4621.73	553.403	6055.15	4104.14	4482.26	3072.83	2355.71	1872.13	1762.34	4058.37	1649.31	1234.1	3232.16	853.579	3366.84	1490.57	1252.4	1646.77	519.02	1351	1841.04	4171.47	1552.35	1757	1974.02	2533.25	533.851	2701.09	3578.32	2877.61	1770.17	1357.07	1603.42	170.917	2490.88	4488.61	3649.96	3476.09	1627.12	1797.73	2362.82	1413.6	3430.66	2202.05	3972.53	1931.32	6729.56
1.51_142.0446m/z	142.045	1.51437	0	0	0	675.079	780.089	0	0	0	577.846	320.5	0	1363.41	701.035	0	121.68	373.158	0	1034.86	19.7918	1036.47	405.925	809.31	1050.16	1171.92	1186.84	218.247	214.35	1192.31	1627.87	783.429	297.179	423.111	414.042	77.7519	67.5552	450.862	0	0	755.39	115.187	814.48	456.842	18.9084	5754.04	8880.05	1007.6	1530.67
0.89_142.0464m/z	142.046	0.888067	297829	420502	313879	308631	215914	429224	249538	510238	446322	202340	471171	279370	480449	219920	581235	453348	225815	559745	852064	815990	481973	387085	495330	860647	410991	428337	591789	545371	479629	531887	565181	448583	459467	445539	548898	327812	174511	289293	336039	270312	278866	305224	324223	228897	257761	299897	199010
1.60_161.0651n	142.047	1.5958	22487.7	29787.5	15677.6	20326	21688.9	28421.6	30581	36404.6	18891.8	26789.2	24845.9	28049.1	33770.4	25499	35942.6	27622.7	28449.5	27506.5	37616.9	38636.4	15848.4	42673.6	16214.4	47441.7	45092.7	42177.5	13634.2	43403.7	32169.1	51772.6	46097.8	44739.7	57434.7	55101.8	34762.7	22500.5	15663.7	18489.6	27928.6	23668.7	19558.2	14513.6	13162.4	4010.59	13243.7	21027.7	39760.6
2.47_142.0481m/z	142.048	2.47348	83996.1	102907	79949.2	74440.6	56302.1	85716.6	91986.1	87407.2	92374	58739.4	101304	102131	81929.2	68204.8	102274	97993.8	108291	102152	77796	67644.7	73169.5	87647.3	79292.9	76617.8	75696.5	85322.1	83583	115530	92258	122026	115485	89192	91127.1	94041.4	107178	82795.6	70141.4	81802.5	92077.6	81233.4	77261.1	72613.5	78478.2	61654.8	56053.9	78367.4	89951.7
0.48_142.8980m/z	142.898	0.480917	9270.5	11219.7	9354.14	8987.12	7910.61	9730.56	8736.83	5100.51	4873.78	4609.51	3868.83	6344.67	4562.99	4290.5	4603.06	2138.03	5629.72	2042.51	9506.27	10791.6	10743.8	10284.5	7346.5	7432.02	2953.32	6938.81	817.409	8795.86	6550.5	7083.83	6728.17	5177.58	4018.07	6110.55	0	12235.5	13710.9	10315.1	10327.6	10905.9	7804.06	6898.97	3079.06	7409.96	5992.08	5577.94	10281.2
2.75_142.9262m/z	142.926	2.75412	261109	108098	51814.2	17156.1	16190.1	10330.4	13017.4	7862.24	4251.37	3651.05	3309.36	2159.05	1981.63	858.816	2003.88	800.86	1150.32	282.592	191001	135895	113648	80393	38663	22339.9	6710.75	3466.88	1907.57	27796.1	8853.65	6512.81	7433.26	3360.24	2546.59	1989.2	886.031	1.07411e+06	203913	74227.8	37127.6	28370.6	13988.6	8305.77	6293.91	4360.89	3867.51	4280.13	207336
0.36_143.0137m/z	143.014	0.355217	20492.6	31491.3	19712	15712.8	7439.48	10458.5	105948	100232	25703.5	5187.15	34974.2	89290	8996.62	4215.32	87710	7489.4	58596.3	65629	16455.1	11830.4	4399.42	23195.1	4714.96	12396.2	18867.6	21725.9	3240.73	13747.7	15236.2	9362.31	12529	9607.56	5984.38	9869.6	12911.3	24829.1	21741.7	16235	20061.7	13013.6	15196.1	19806.2	12722.5	16864.2	14966.9	13336	17685.7
0.94_143.0143m/z	143.014	0.940433	2858.89	2802.03	6612.06	3318.28	2983.59	4548.86	6881.49	8515.66	5369.64	3270.1	4143.1	4381.46	3390.75	794.234	9195.6	3789.29	1028.74	5665.74	8119.65	9476.95	4496.07	5992.64	2943.02	5447.95	4988.66	4036.34	5522.53	8232	5981.12	6232.24	4713.18	6378.32	6650.85	5959.62	6820.75	4244.9	3068.7	7510.01	5721.54	3731.1	4662.55	11090.8	12016.1	3379.59	6067.65	6762.94	4839.48
3.31_143.0215m/z	143.022	3.30692	1196.13	5274.9	4826.34	6443.53	6789.91	4815.16	4643.75	4965.89	1610.84	4630.65	6040.91	3486.94	3134.03	3023.57	3564.83	2947.73	738.232	2108.67	3489.2	3749.83	5376.32	5755.68	7310.73	6808.01	3453.9	3563.13	3541.53	6563.02	3333.08	5387.84	4034.16	1548.42	3338.16	3855.82	4440.86	2639.64	3328.7	6075.61	6983.43	5725.87	5662.12	5517.98	5582.11	2637.06	1459.99	4829.01	2985.74
0.21_143.0506m/z	143.051	0.208567	4283.85	4118.95	5396.41	5709.05	4939.65	4252.71	4312.81	4337.55	4817.15	4365.41	4393.82	5022.3	3337.35	4157.37	5998.93	2754.39	3136.45	3067.43	3857.14	4235.36	3750.92	4994.7	3827.2	4307.18	4963.61	3891.71	4171.34	4703.34	4096.18	4351.79	4163.49	4010.64	3598.04	4663.06	4412.87	4642.99	3445.26	3909.75	4083.59	4624.11	4533.5	4695.1	4693.88	5515.66	4618.79	4504.5	4278.14
1.60_143.0531m/z	143.053	1.5958	11011.2	11985.9	9962.12	10923.2	9520.94	11538.8	10659.8	10649.4	9113.34	9860	6573.51	10466	10752.1	8858.25	12798.3	10546.9	11821.7	8519.32	22172.8	15966.4	8312.7	18427.5	9315.16	17427.8	13408.5	17153	6894.16	13606.6	16444	12893.8	13256.3	15416.3	16074.4	16278.6	9498.17	10982.4	10059.8	14899.8	10948.8	10335.1	10149.1	15190.8	13371.3	7764.58	8436.88	9355.9	17228.8
1.55_143.0902m/z	143.09	1.5539	11031.3	17186.4	11316.3	9730.99	16431.6	19425.5	5645.29	19004.9	16725.3	17968.7	18568.5	8947.55	17687.3	15278.5	20884.4	14400.4	4941.02	17174	23750.2	20842.6	39750.2	29174.1	41287.8	22113.3	31719.3	29062.5	42299	29422.6	23411.1	34459.2	30740.9	34370.9	33982.9	32272.7	21479.1	11323.1	8930.62	12699	14457.4	13062	14583.1	12208.3	16849.4	5546.31	11451.1	14340.1	17021.9
1.98_143.0902m/z	143.09	1.98337	31549.4	25935.2	23244.3	26393.4	26428.8	25728.4	25328.4	27331.3	24036.7	31942	26975.2	33034.2	33473.3	45901.4	45396.8	38518.4	35273.6	29781.5	25160.2	24203.4	26891	28771.4	27668.7	24147.2	25663.6	28359.7	41321.2	25012.7	25839.7	25201.4	28211.7	28117.8	37465.8	40054.5	37246.4	30481.3	32786.4	24732.3	24890.2	27520.3	26056.6	26548.1	28547.9	31075.8	30912.1	28812.5	24892.6
0.25_144.0023m/z	144.002	0.250467	2431.27	1849	2168.45	1106.01	1478.1	2411.16	1800.22	1356.3	2496.49	1269.59	1135.44	2091.35	2163.44	2729.48	1071.85	1376.83	1587.6	1873.9	1247.11	2164.13	1812.27	1677.46	1928.97	1900.6	1782.48	1751.37	2304.86	1302.89	2099.57	2774.07	1593.44	671.436	1041.61	832.254	2058.16	1519.74	1310.57	1785.15	1363.43	2706.61	1700.96	1213.08	847.034	1816.17	2047.98	1303.22	2105.52
3.03_144.0131m/z	144.013	3.03457	2180.75	2105.86	4746.1	4345.07	3955.12	3244.61	1797.91	2543.81	1527.13	1729.6	2890.61	3995.49	3016.91	2244.29	1491.2	2372.25	1919.18	2896.1	2287.01	4067.69	2188.15	2311.74	2671.12	4134.25	2605.07	4940.62	3729.84	4245.19	3820.59	3608.25	4388.02	2520.9	4548.83	2489.99	5856.11	749.488	1923.88	2387.04	2313.9	2337.55	3307.11	3022.83	2226.02	2436.46	1638.04	3012.11	1548.97
0.61_144.0244m/z	144.024	0.614917	50213.8	74758.1	76167.2	83393.9	101039	135413	138617	127293	89587.6	103466	103432	161557	120671	109235	147109	140765	153412	135850	98739.5	101183	91448.5	126134	114170	133020	172722	179280	153497	177800	221066	189965	229989	221699	213141	215531	258182	146218	77103.6	162168	188934	158071	173815	191204	228849	141413	141448	207862	142289
2.53_144.0274m/z	144.027	2.53415	387.87	2012.52	724.526	1592.6	1208.07	493.127	1959.55	2488.07	764.873	2813.4	2180.52	1540.2	785.519	2200.83	127.232	1969.57	2673.18	1044.17	944.416	836.012	220.088	1094.75	586.165	431.839	379.662	0	915.646	0	833.746	718.226	579.366	817.279	427.103	1590.79	1035.59	0	400.794	1078.8	1623.34	1059.78	0	548.739	1494.55	661.884	359.898	187.397	625.651
1.60_144.0278m/z	144.028	1.5958	330701	602427	386391	382178	478903	760350	808666	559362	539324	532281	659540	850158	870676	520913	593275	813944	770621	502110	175320	179096	380649	346629	377256	195073	360257	345616	446355	363019	299913	400285	382060	403805	429579	428781	287708	246640	167585	324282	247512	294255	283498	308767	293916	126939	170362	283377	263670
2.38_144.0592m/z	144.059	2.37903	377.313	186.853	543.699	425.667	84.2506	230.857	331.572	462.508	189.92	280.93	320.816	476.876	280.489	376.394	359.266	674.056	538.455	246.628	106.127	76.0765	32.3652	312.846	50.3617	843.517	366.596	351.771	397.728	0	400.226	766.459	493.368	2.5012	229.432	463.533	177.593	69.7779	185.398	92.7182	397.709	177.928	32.5276	543.855	585.624	389.404	59.749	383.886	449.599
1.00_144.9944m/z	144.994	1.00348	1130.3	1018.83	2620.42	1038.52	1171.73	1608.99	2304.46	2654.14	1144	2236.75	1121.13	1701.89	1427.47	646.304	2695.7	1323.7	691.937	1897.22	1635.54	3345.53	1510.47	2109.15	1497.09	720.506	1035.53	1240.3	906.104	2570.77	1833.68	1618.66	1743.31	1523.87	713.407	2071.27	2142.46	3590.93	2607.13	445.579	1811.5	1130.12	2014.94	1403.86	942.587	2245.57	3168.11	872.626	588.369
1.94_144.9965m/z	144.996	1.94147	175571	275808	194584	193801	318527	413921	394886	478761	211196	280280	263607	348127	388099	267783	469145	341571	290643	421377	370643	372996	261052	729460	269533	399416	673913	668095	229498	349729	796143	344337	335345	371595	390655	371437	726780	225358	464552	121143	255578	335991	346665	108261	117235	443836	444151	306580	417455
1.62_144.9981m/z	144.998	1.61675	2327.43	1290.03	1501.74	1260.53	1810.05	1992.18	1461.97	2339.45	1842.15	1557.89	1179.34	651.707	1754.58	2787.36	1132.84	723.727	1941.94	1007.15	3762.6	226.595	1506.9	1610.1	1529.01	3454.16	1420.44	1939.2	1523.04	2206.75	1224.2	1128	1255.84	1210.62	1882.45	1623.94	48.596	2473.4	2252.82	3432.55	2775.15	1455.39	576.357	602.075	378.308	685.502	961	164.275	3437.77
0.98_145.0284m/z	145.028	0.982533	5202.8	641.697	1039.93	1550.74	2333.45	4598.82	6672.7	2937.24	1558.89	3017.7	3716.35	4103	4274.85	369.822	3404.86	3778.55	944.858	4710.46	1149.37	5197.29	0	3172.92	420.709	621.833	4489.14	2938.27	3004.35	3681.23	2104.46	2310.25	3887.32	5799.13	5127.08	4402.65	5964.83	5261.38	286.835	563.901	3827.67	882.41	3812.84	5416.88	3438.83	2126.97	5453.51	2895.78	337.769
0.25_145.0284m/z	145.028	0.250467	8901.74	6337.8	7584.33	7506.56	6470.91	6923.77	6753.59	6228.37	6407.65	6414.5	5981.2	7924.11	5125	4967.26	6898.12	5233.24	5520.14	5862.26	8975.24	6578.28	8099.07	7255.75	8010.04	4757.83	6271.83	5280.4	6504.75	7650.19	6971.8	7267.29	3732.52	4347.35	5253.5	6056.44	6942.14	6815.35	5644.57	7355.02	6002.18	8493.84	6449.67	6482.41	5692.24	6678.75	7825.47	6775.37	7216.38
1.15_145.0284m/z	145.028	1.14775	913.414	1528.61	3073.03	2012.68	2292.92	2934.65	4737.9	2398.17	1690.13	3741.23	2283.84	4107.65	2550.81	1411.37	1777.17	3898.92	1275.21	5434.3	13.3486	898.165	1058.62	2549.05	2595.23	1122.39	1785.88	776.365	1310.86	2980.34	2722.19	2485.77	4898.32	4486.42	2319.94	2308.76	1861.08	5723.13	1224.95	1746.37	3550.49	2120.77	3992.03	3417.24	1711.66	1675.18	2954.27	3278.07	1918.71
1.32_145.0295m/z	145.029	1.31535	2015.75	2284.32	2507.78	2675.6	2305.78	2142.59	3001.26	4222.23	1666.13	1071.83	5352.92	810.141	1688	1778.46	1861.72	1490.46	2577.08	915.288	521.391	2469.74	2380.08	2056.52	995.363	1141.13	3701.59	1751.82	876.533	2185.58	2593.01	2488.78	1996.04	3435.96	143.785	1145.59	924.634	2152.23	366.885	999.995	1319.29	2238.51	1126.3	829.149	1198.86	955.976	2330.25	902.503	1831.63
1.20_145.0296m/z	145.03	1.20013	4807.18	1731.73	2955.5	572.594	1973.03	1072.82	5403.54	5356.91	1820.89	3072.5	2972.75	5363.34	1503.67	3097.5	2742.7	1044.26	567.022	617.382	829.526	2279.58	1608.06	6117.41	1116.53	2041.21	5687.69	0	1067.2	2849.39	2571.46	4062.87	862.632	5141.33	772.48	2815.24	6824.91	3191.91	539.155	2523.72	2477.75	3693.71	3390.78	3371.3	2024.58	2686.03	4560.19	3929.94	1281.86
1.12_145.0305m/z	145.03	1.11633	2959.06	2210.96	4393.72	3349.42	3317.99	1473.16	6100.07	4819.8	2453.9	3236.79	2781.15	1088.3	2260.96	986.598	5901.02	6436.04	2850.02	3011.52	1978.83	1670.59	1696.99	5124.66	2835.38	1214.93	2073.5	3162.22	2454.92	2217.4	2254.14	3870.65	6046.8	3488.9	3008.24	4253.65	2989.36	2197.08	3477.49	3666.24	2068.75	3074.35	4210.2	2193.08	2891.79	2215.46	2150.75	2563.03	3903.8
0.85_145.0320m/z	145.032	0.84595	1152.93	5143.73	1102.56	1727.59	218.995	1648.37	6.21936	642.991	297.258	2215.51	178.473	4542.95	2508.06	2066.23	2467.24	1097.45	1992.29	221.137	3039.47	4407	3099.02	2534.17	1698.5	4003.33	1744.69	1202.67	1291.63	942.879	1165.84	103.426	1101.43	2022.55	5218.74	137.488	2399.04	648.569	2449.26	1538.19	3341.25	2081.02	1885.43	1791.74	1970.56	1689.23	2245.16	1395.42	2732.81
1.38_145.0320m/z	145.032	1.3782	3658.6	5746.91	3404.63	2831.66	3330.06	2296.32	4161.38	7019.39	5341.12	1843.8	2675.82	3493.74	4704.09	3678.43	5892.75	2976.15	3793.85	614.367	2208.3	2133.86	2840.22	3986.6	2834	1358.08	4735.59	544.576	2476.28	5343.74	5350.42	3930.29	7287.45	4206.23	1208.57	2710.5	3988.92	482.974	3493.79	2386.84	1294.22	2945.91	1744.81	1197.14	3221.84	5920.52	4327.65	2088.87	1354.74
3.30_145.0439m/z	145.044	3.29645	5.68212e+06	9.84254e+06	9.79841e+06	1.4466e+07	1.41546e+07	1.35936e+07	1.6027e+07	1.8305e+07	1.65084e+07	1.57595e+07	1.83806e+07	1.75095e+07	1.5195e+07	1.64815e+07	2.02549e+07	1.50701e+07	1.57519e+07	1.9421e+07	1.16659e+07	1.35296e+07	1.11962e+07	1.51101e+07	1.51218e+07	2.09992e+07	1.88806e+07	2.00472e+07	2.02124e+07	1.68613e+07	1.48516e+07	1.80427e+07	1.83073e+07	1.82264e+07	1.8422e+07	1.83561e+07	1.49698e+07	4.50992e+06	5.03899e+06	1.01991e+07	1.36073e+07	1.2626e+07	1.35269e+07	1.45877e+07	1.56192e+07	1.08935e+07	1.07196e+07	1.47193e+07	6.84469e+06
3.44_145.0796m/z	145.08	3.44308	160900	412271	258439	430656	549337	403168	936688	610089	806568	502725	879115	863920	411392	569208	629975	460080	792528	610451	98673.2	107937	160092	285694	285613	195061	326916	328890	283581	208145	156800	216083	217346	259159	237898	223181	175198	55310.5	116395	142600	220356	184569	188025	210946	235515	212964	163940	196375	82455.3
3.32_145.1443m/z	145.144	3.31738	1149.72	2921.48	2472.58	8058.55	5790.75	4749.32	9396.47	12887.7	9386.44	5085.41	12410.6	7563.41	4511.02	6137.51	13437.7	4762.69	4202.06	9214.73	2891.6	4789.72	2161.57	5738.29	8456.41	18238.8	9738.94	13658.6	11245.3	7662.97	5328.31	10264.7	10891.1	8417.35	8383.74	7973.74	4531.95	330.747	731.41	2309.87	5095.77	4028.93	3755.69	5556.06	6463.81	1654.89	1765.19	3942.24	1093.49
2.31_145.9717m/z	145.972	2.30572	4219.6	5673.27	4269.9	7789.65	6403.95	7059.04	6013.41	8201.96	7647.03	10786.3	8808.41	8685.72	10249.6	12764.6	9986.97	12871.4	9089.25	11108.4	3033.71	3224.3	7119.29	4970.2	6963.87	3925.43	5051.56	8214.63	12052.5	3656.77	3677.14	6187.57	5450.44	11338.9	9902.06	10056.9	5223.92	364.594	3888.42	6560.85	8076.28	7273.34	7100.88	6958.2	7609.78	8080.1	5669.13	7296.53	4491.26
2.60_146.0280m/z	146.028	2.597	5.32494e+06	5.51828e+06	6.1247e+06	5.53256e+06	3.86894e+06	6.28432e+06	6.23108e+06	3.86913e+06	4.06312e+06	2.87571e+06	4.09385e+06	5.13341e+06	4.86635e+06	2.65599e+06	3.2511e+06	4.27608e+06	4.1346e+06	3.13511e+06	4.36342e+06	4.40196e+06	4.347e+06	5.39957e+06	4.33566e+06	4.35535e+06	3.98397e+06	3.46556e+06	2.71794e+06	3.53382e+06	2.77666e+06	3.24048e+06	2.97351e+06	2.50554e+06	2.52122e+06	2.45121e+06	2.09287e+06	3.86076e+06	4.04554e+06	3.85036e+06	5.73883e+06	5.69207e+06	4.99298e+06	3.13335e+06	3.11981e+06	2.1233e+06	2.40616e+06	3.97244e+06	5.72214e+06
1.60_146.0434m/z	146.043	1.5958	137940	249517	166039	170979	196803	350481	392021	206361	235799	251617	300574	452842	453006	248423	234147	397984	415865	184075	21985.2	20421.4	147338	110043	141747	19866.6	121663	114294	197551	119919	82818.1	142818	133254	160796	177370	190808	77700.3	82130.8	47168.7	109241	89453.3	114516	108521	103202	90285.9	9197.9	18076.8	107011	83476.4
2.73_147.0714n	146.064	2.73318	321377	168785	387090	423712	442843	515460	130396	195021	161906	539324	168965	140946	640950	642058	209441	724837	164150	267816	467224	524522	450051	528640	457020	550894	464115	558324	501649	403505	411580	406224	464241	427386	420825	418189	493389	464887	644390	835243	839580	847332	766117	723657	827187	801650	689582	834981	642305
1.91_146.0643m/z	146.064	1.91003	89320.3	62936.8	84694.6	81490	82874.1	52342	57202	65160.5	25899.3	69089.7	70221.3	51335.9	29002.7	43722.4	76250.3	33542.2	37001.8	73641.5	90416.9	88678.5	51795.9	43179.9	38502.7	79793.9	45443.9	42983.4	35192.1	39793.1	67728.7	40417.8	34880.7	39156.4	35774.2	41007.7	67322.8	42423.1	87289.8	38742.9	42026.8	45171.6	41737.3	34984.4	33825.5	74481.8	76255.2	36990.8	53891.9
1.68_146.0656m/z	146.066	1.6796	17552.4	4473.7	15982.7	16521.7	17765.2	17106.3	2976.28	2151.71	3803.94	13458.5	2966.74	1091.15	8573.32	15734	1604.71	9732.02	517.88	1743.26	25921.2	28104.1	26231.5	21958.6	26027.7	27063.7	17626.9	19029.3	17581.3	22527.1	17922.3	19228.1	18413.3	16948.3	14749.6	13984.1	15034.9	1167.86	2242.93	1805.82	1174.07	584.268	1868.9	1585.6	1487.45	539.267	852.948	470.795	991.228
2.14_147.0118m/z	147.012	2.13812	17618.7	19597	19946.9	25146.9	23093.5	35102.3	31258.4	37131	30303.3	31302.8	30450.9	44866.5	51144.5	32780.7	47648.9	46760.3	41864	40009	20581.7	25147.9	19229.7	31349.6	27743.2	39028.2	52435.2	60454.7	39486	29370	45992.9	35772.4	38756.7	43771.2	51431	55030.8	73560.6	17412.9	20899.4	17535	30313.8	33951.6	32208.3	26515.9	29836.2	38271.1	24393.2	48445.5	21038.9
4.26_147.0119m/z	147.012	4.25562	62990.2	54444.3	51880.3	47897.6	56612.4	68220.6	55642	48503.3	48095.2	41822.8	48452	40429.1	47781.4	34297.2	38102.4	33977.5	28371.1	26425.4	54891.6	37487.2	35699.4	44784.2	51336.5	55131	45195.4	36594.5	39500.7	44074.2	41313.1	46151.5	38257.5	33661.7	39238.5	38258.1	36065.1	64178.3	41932.8	40642.7	47681.8	48967.7	57122.7	50720.4	38364.6	35031.7	39828	47872.6	48571.7
3.51_147.0119m/z	147.012	3.50593	25298.4	20907	26108	20620.6	21716.7	22665.8	17537.7	18019.5	13293.9	14274.3	14930.8	16418.4	17625.4	11862.8	15070.7	15122.1	10319.7	9593.57	19995.8	18010.6	17569.1	17128.8	21628.3	19718	15425.4	15660.2	11870.2	19871.9	17834.8	18610.8	14384.9	11780.6	11872	13898.7	11711.1	14318	20951.1	17434.4	21246.8	23130.1	18429.4	16654.3	15825.6	10698.5	13569.7	15235.3	21862.2
1.66_147.0227m/z	147.023	1.65865	3929.06	2248.38	2650.25	3594.47	2432.79	792.35	1176.2	2705.4	0	506.203	2495.68	3963.53	1063.34	1749.95	2627.7	284.613	0	3033.81	5226.37	17559.3	1345.89	1591.2	1085.04	13499.6	1140.3	314.188	263.102	2168.25	4390.04	2543.67	2099.93	2151.52	0	0	3189.03	1494.14	4616.21	1897.3	274.975	3633.32	3908.89	685.169	0	1504.66	943.268	1090.58	603.844
5.94_147.0496m/z	147.05	5.93517	124446	177772	81587.2	69695.7	97745.6	136778	75076	46773	32242.5	5216.65	17858.8	656.491	1699.08	255.976	150.548	167.127	182.81	140.471	102321	90257.3	64975.6	101710	52387.8	70106.8	5397.55	717.308	35.2471	65409.3	49347.7	41959.9	20028.9	0	47.6386	110.311	441.022	87356.4	62896.1	40842	59124.5	52361.7	46151.7	14165.2	9085.59	1651.86	467.506	615.115	71793.2
0.29_148.9516m/z	148.952	0.292367	4358.06	74586.9	2883.34	3501.66	6934.8	8704.36	9458.53	3530.54	65821.1	4928.26	66117.2	9471.92	8578.06	4904.81	3453.7	5750.91	7340.54	2642.67	6857.71	9175.76	8382.59	8556.98	8588.79	5514.73	9496.96	6800.48	6386.36	5090.54	6597.61	4129.02	4379.13	5779.85	4391.96	4052.1	4858.19	15696.1	25515.3	5288.61	15477	21987	19966.8	3659.88	4418.89	22290.9	21920.1	19868.2	2743.23
5.74_148.9552m/z	148.955	5.73615	77418.7	63324.1	93418.5	110490	108797	101920	115377	125248	136479	150948	144452	144773	159096	172655	166622	157609	139424	127160	72731.7	61625.2	74803.7	71371.8	92910	99127.1	136343	149326	147113	99850.4	122968	123372	130813	141773	164852	157430	148947	54368.1	75127.7	87008.6	86911.5	97063	102782	122677	131062	162398	176269	153361	79102
3.43_148.9554m/z	148.955	3.43262	26084.7	24701.3	22676.3	23959.5	25817.5	20258.1	24025	22719.7	19254.1	24291.3	17157.3	23090	21065.9	21209.8	18332.6	17178.2	19301.3	14705	21932.3	23055.7	24419.4	22990.9	22661.7	20253.1	16668.7	17955.6	19631	26029.3	22808	21269.5	21458.3	18972.8	17120	18083.4	17404.1	19297.1	23973.2	26653.2	25422.7	28104.8	21273.4	21616.3	23463.2	26928.7	25508.6	21731.9	24005.2
2.79_148.9736m/z	148.974	2.78555	31624.1	29439.6	29295.8	27307.7	23814.9	22359.6	25048.4	22869.8	17853.1	23459.7	17566	17027.8	21965	23299.4	18353	15985	18023.4	13382.9	41252.8	41015.3	38423	34621.8	33663.4	30059.1	17648.6	18311.3	15370.1	26089.6	26784.9	27403.3	25021.6	24263.1	21355.9	20503.1	19729.4	38755	37761	33319.9	29741.4	33185.8	21761.5	22426	23153.2	27931.4	24935.1	20392.6	29945.1
1.61_148.9736m/z	148.974	1.60627	3563.16	5529.43	3282.64	4754.32	7277.65	16956.7	4172.39	18161.2	7685.28	11695.8	18264.6	7867.88	23195	10829.3	31294.1	18166.8	4402.88	14035.7	4283.91	4598.81	4659.22	5310.86	6434.61	6442.96	11323.8	9617.59	15698.9	8511.05	10448.9	11943.4	13311.8	8732.18	12893.3	12392.5	19330.9	6214.52	3174.7	184.783	10160	3210.94	6405.08	746.258	395.506	2840.87	716.153	10507.2	20697.3
0.27_148.9881m/z	148.988	0.271417	8840.2	5154.8	8257.78	7733.33	6436.16	5669.59	7992.7	6009.46	5314.89	4075.57	3399.76	6099.98	6140.92	7204.46	8285.71	5165.28	7771.91	4283.92	7180.53	5458.23	5119.28	7485.74	6365.69	6553.82	6443.64	5883.57	8658.04	6701.36	8022.58	5074.52	4461.01	4719.1	3701.85	5252.72	4932.82	5560.96	7040.89	6094.16	7442.9	3082.65	3896.15	5160.47	6590.82	5525.95	5543.66	3784.37	8127.03
2.57_148.9919m/z	148.992	2.56558	6906.03	5354.63	5775.94	5405.37	5591.38	5231.41	5444.57	5320.56	4805.59	5261.31	5029.47	4735.19	5607.52	4160.73	3322.55	5458.31	4757.81	4381.72	6784.45	6743.05	6232.73	5977.6	6503.09	6258.17	4071.31	2962.59	6240.48	5312.08	5395.42	4475.57	4275.54	5858.42	4358.63	6391.67	2878.86	7394.87	6338.77	6109.95	5491.48	4836.37	4704.06	4374.61	4987.72	4953.49	4572.3	4917.86	7877.07
0.98_149.0057m/z	149.006	0.982533	26921.2	24447.2	26892.4	22665.6	21425.8	22990.3	24058.8	21209.7	22939.1	17532.4	17567.4	22814.1	17690.7	15201.7	19033.6	15513.3	18371.6	13086.9	13939.7	14904.3	17238.8	17823	17831.1	11747.9	17036.4	14057.1	14006.3	20241.5	18330.2	16934.2	19473.6	18919.1	20539.6	17063.3	13271.8	14124.1	11921.5	21203.1	17895.7	19253.2	21065.7	19921.7	19206.3	19603.6	21887.3	18681.2	13139.7
1.18_149.0065m/z	149.007	1.17918	2560.62	3164.31	8328.8	4787.64	8180.76	7413.65	8259.38	7159.19	10783.4	6069.63	8996.5	7841.3	4015.49	3093.12	3811.42	3551.81	241.579	6010.3	968.119	2738.71	3885.32	4769.26	2561.66	2219.16	5501.96	5946.1	3970.79	3765.55	3759.34	5969.09	5216.63	6457.76	4610.66	7515.34	8610.43	4032.49	3339.36	2569.36	8369.91	1781.33	4364.81	6255.1	6167.6	4732.29	4988.24	7020.82	1708.84
1.26_149.0071m/z	149.007	1.26297	12629.7	8604.63	5969.31	11538.2	3058.92	4635.51	7047.13	3507.77	7697.42	2201.7	4031.43	4704.65	1786.97	3639.92	5190.64	2489.26	4447.36	3237.28	5603.77	2429.57	5536.58	3592.18	5376.88	3403.34	1322.15	3294.87	2013.32	6213.31	4871.19	2397.86	3088.54	3054.31	5513.3	953.946	967.846	4347.49	0	7077	5712.53	5378.35	5668.38	524.557	280.235	4197.73	3469.46	561.738	4578.89
1.59_149.0106m/z	149.011	1.58532	19943.7	20026.6	19554.8	18892.8	14219.9	64022.2	41523.7	24331.8	17473.4	19584.3	17476.3	31728.4	57544.1	17430.6	27083.4	57680.5	37109.9	18693.6	39925.2	43323.5	8818.14	37937.9	12765.4	38012.8	26994.5	32238.4	8290.2	13685.6	34631.3	8221.16	13227.2	16296	15147.9	11784.5	31679.3	37653.3	52136.9	21353.9	43323.9	46395.6	42241.8	17028	14546.9	26336.1	33442.5	38382.2	56235
3.44_149.0238m/z	149.024	3.44308	165.08	704.921	492.456	3148.75	3032.92	528.982	1779.39	184.076	1474.13	2051.77	2275.08	2759.94	1717.43	4002.18	1627.83	1313.57	2175.4	4004.19	260.472	1780.96	761.265	2422.43	2059.24	1732.09	2465.39	3626.3	2694.18	1397.64	1425.1	2462.92	1117.67	917.697	2455.59	2338.42	1957.27	541.423	457.208	619.085	1273.3	1220.54	2175.42	1866.63	1944.55	486.7	2239.87	1037.77	290.105
2.01_149.0277m/z	149.028	2.01478	34697.3	29784.1	36675.4	44015.6	33319.9	47210.1	53865	50998	27038.3	33648.7	41478	55141.7	40023.3	29095.6	60381	39081.5	45224.3	74820.8	36050.4	32258.9	23676.4	47948.1	26957.8	46270.2	59121.1	56143.8	29420.2	54148.1	47779.9	55831.7	58477.8	41013.2	35827.6	44712.2	51361.9	42332.9	25232	40999.2	49241.8	48353.1	47586.9	34531.2	38418.8	37756.2	29589.2	50334.7	30393.9
1.26_149.0326m/z	149.033	1.26297	16778.7	31293.1	22551.9	18101.3	19336.2	23138.6	24212.4	21751	26572.2	15028.5	37304.3	26385.2	24916	24907.5	26184.4	22600.3	19606.6	22820	28536	27753.4	21241.3	26861	23436.9	24780.8	25727.9	26471.3	18656.1	25990	22117.2	31784.6	27227.5	28736.6	22848.9	24459.1	21858.1	22394.9	11579.5	31350.2	25159.6	23505.1	19814.6	22607	25488.6	20936.3	18095.2	17324.4	13927.7
1.38_149.0385m/z	149.038	1.3782	8784.04	5232.83	7978.06	9139.15	1613.19	5539.5	6328.52	2449.39	4371.73	1794.19	6994.61	7149.17	5221.35	2815.93	8823.23	4383.86	1136.96	6512.02	3740.22	2662.39	4257.91	10233.1	3471.82	3010.57	5485.38	2647.85	2449.8	6223.92	2536.21	8300.48	5165.66	6288.17	6577.03	6769.63	1719.99	3838.24	2645.11	7547.56	3056.29	2690.55	3462.92	3211.75	5250.14	2894.62	1365.88	2355.67	5178.52
0.31_168.0572n	149.039	0.313317	116579	118001	111450	110406	80681.7	143997	126085	126024	103161	72217.7	107260	120961	128949	72971.3	127057	126048	104913	106131	181390	172955	125028	121729	128292	166569	102068	104231	117154	155999	153017	140812	136736	161801	158927	158243	138175	47708.7	52416.7	60476.2	46681.2	48127.3	47873.3	53577.8	56724.1	45282.9	45915	40154.6	66342.1
0.69_149.0403m/z	149.04	0.68845	40728.4	34411.6	50397.3	49809.1	40374.8	57766.2	58657.8	67351.4	20442.7	34744.4	30722.7	51817.9	39415.2	21429.2	64376.2	42246.3	31279.2	45303.2	68711.1	69859.5	54741	52443.5	52730.6	64035.7	43537.8	42686.9	51562.8	44309.1	31973.7	38702.9	38108.9	44215.7	44283.1	40463.8	20091	44252.2	20504.4	50732.2	49244.8	35880.3	41882.7	50525.6	50863.3	30480.8	32032	31407.3	54357.5
1.19_149.0434m/z	149.043	1.18965	5881.29	4899.98	2667.42	3638.17	763.014	1334.52	1244.89	3087.09	1491.79	442.652	2853.01	2468.57	971.908	1524.15	1414.29	1020.17	2961.13	2024.56	1554.04	1662.83	2633.39	3509.7	2062.72	1644.13	866.487	2852.64	4.34499	1621.94	3218.01	2075.48	2162.32	1397.3	2561.2	974.608	651.052	2014.2	5128.06	2685.14	1427.81	2189.38	1212.52	821.764	780.686	3122.95	1699.96	1111.07	7022.75
0.29_149.4506m/z	149.451	0.292367	0	8493.88	0	0	0	0	0	0	10947.2	0	7169.78	0	0	0	0	0	0	0	0	0	0	0	0	0	0	0	0	0	0	0	0	0	0	0	0	0	0	0	0	0	0	0	0	0	0	0	0
0.27_149.9972m/z	149.997	0.271417	12929.9	13437.6	13071.7	13144.7	13991.3	14944.1	10618.1	12201	11435.4	12985.3	12942.2	16221.8	13163.8	13548.1	16015.8	11851.8	12285.9	15804.6	10210.1	14742.1	15784.3	13243	16439.3	10397.6	13800.4	11500.2	14774.9	14440.4	13514.6	13389.4	13033.5	11204.4	12103.1	14196.2	13884.4	3765.52	9180.4	11830.4	12205.4	13470.7	10724.1	13730.3	12570.5	13386.9	13114.5	10827.8	9536.78
3.31_149.9994m/z	149.999	3.30692	17552.3	27259.1	22936.7	34955.1	29895	30831	35199.6	40697.8	35231.5	40592.9	44565.6	47245	41034.4	47764.7	56481.8	46966	55841.8	67388.8	29082.4	34345.4	30257.2	35864.5	29827.1	41728.5	40583.3	49950.1	51548.2	33761.5	35129.4	38369	41088.7	47917.1	51571.9	47849.5	47248.3	1095.45	15200.1	23281.9	28741.5	27132	30639.8	30010.7	34288.3	28216.9	23128.4	34603	17400.5
0.89_150.0006m/z	150.001	0.888067	5000.34	7103.9	4771.79	6783.81	3499.05	6721.65	2010.83	4687.02	2681.75	2383.72	4592.91	4021.5	2326.48	4420.59	3060.18	2789.74	2379.85	2014.82	4723.43	5216.46	4860.08	3653.01	5315.26	4798.52	3525.62	3453.31	3172.86	3144.45	4410.53	2820.84	4095.76	1390.88	3263.84	3128.31	1370.63	7710.37	6123.32	4580.83	5524.11	3691.17	3779.95	5100.51	4407.92	5453.96	3098	3909.81	8615.52
2.73_150.0053m/z	150.005	2.73318	2698.78	11438.4	6336.98	7615.07	6366.33	7354.18	5176.62	6352.17	14239.6	6958.91	11711.8	5857.82	5704.31	8982.54	4551.86	5824.47	5688.05	4231.05	8580.87	7952.16	13850.2	10886.7	11160.9	13912	10433.7	9516.88	9691.89	11182	6705.94	13176.5	13295.1	12323.1	12087.6	11443.9	6132	1323.17	2991.62	6352.81	8733.57	11149.6	8119.6	2614.09	5919.95	3983.84	5216.99	5229.71	4131.16
2.73_150.0308m/z	150.031	2.73318	3875.51	7004.56	9076.22	9138.27	3909.79	7636.15	6648.5	6554	8359.27	6626.29	8568.19	9263.36	7609.18	8497.16	6563.85	9010.38	7913.27	6730.89	5391.64	4158.32	7914.73	6133.94	6593.87	4129.22	6235.49	6607.06	6923.99	6054.56	6259.73	6899.29	7626.06	7819.61	7405.59	6457.64	6702.07	281.015	1540.22	6710.12	4203.97	6982.05	6777.48	2765.89	6138.7	6811.8	5609.49	4826.07	4327.87
1.66_150.8701m/z	150.87	1.65865	8915.15	9742.82	3736.06	11416.9	8709.72	2651.79	15715.2	11577.1	4283.02	22931.3	8653.73	24293.2	5930.9	19126.7	18457.9	5968.49	14273.6	9256.36	6633.12	5135.54	7606.1	8722.55	2485.31	9380.1	7471.41	14813.9	11752	13490.7	15444.1	15790.3	16376.3	16814.3	17378.3	18195.2	13484.7	0	0	0	8023.66	6361.03	4688.79	3436.92	1693.16	0	492.711	12818	661.831
1.96_150.9539m/z	150.954	1.96242	1311.59	1886.71	1964.7	1927.42	1688.64	3537.58	0	4667.56	722.417	27.4577	2245.44	0	4097.3	1111.08	3399.3	2518.28	843.246	4356.92	10013	7291.44	2280.47	6398.3	1645.56	10812	6218.23	6733.72	2002.87	6540.32	10096.4	6580.2	6739.7	5302.55	1095.59	3442.12	9341.69	1954.1	0	2435.75	2132.65	0.771909	3994.98	4222.8	2764.23	0	264.035	1332.47	789.407
0.28_150.9875m/z	150.988	0.2819	1820.71	3613.92	3044.22	2731.6	3867.54	2827.64	1855.47	2786.97	4518.5	1266.05	2565.38	2908.93	1325.53	1792.51	3155.69	2314.33	3356.03	1496.51	4519.58	1901.14	1122.67	6686.06	1219.91	2097.77	3894.84	3055.56	2323.44	2896.91	2501.98	2070.49	3085.6	3187.35	2512.55	1940.34	2152.88	6706.68	5727.79	2517.25	3554.86	4708.03	3807.16	2211.39	2658.34	4564.38	8356.33	2805.66	3308.04
0.32_151.0187m/z	151.019	0.3238	74474.5	70039.1	67357.6	65398.7	65804.3	77703.7	67953.4	60264.6	51396.4	55874.4	61054.2	57056.9	57585	46962.4	61076.3	65852.3	45177.9	48779.5	82720.2	81225.8	68675	80204.7	69918.3	71171.4	75447.7	70988	60824.3	80585.5	78899.5	63749.8	66463.8	72120.9	68551.2	62318.4	68844.9	64442.6	79348	108159	59381.6	66712.7	63471	101920	103929	58285	54063	55405.5	76544.5
0.61_151.0199m/z	151.02	0.614917	87648.3	87178.7	94524.4	86223.1	79553.5	113278	97351.8	94195.7	76630.1	83089.4	85178.2	80914.1	78528.2	66156.6	93339.1	83179.6	56175.6	70765.3	95600.4	98192	83440.1	115033	80694.9	86047.4	113056	108374	91347.2	93364	95691.3	83937.7	70289.2	84016.4	84189.2	75618.7	90534.7	108365	86881.7	95307.3	98911	74067.4	78896.2	100919	99314.4	79950.1	89891.1	71133.9	91926.4
3.44_151.0328m/z	151.033	3.44308	1658.74	3069.13	5119.26	8447.39	4954.3	6914.32	4925.89	5397.71	5790.67	6810.48	7441.23	8345.79	7599.08	7294.05	5235	4536.82	4813.89	4008.12	1703.9	2157.66	4980.94	5961.02	6425.2	5219.32	5219.14	6955.42	7545.26	7547.12	5171.22	7823.55	8010.81	5715.14	6391.41	5324.11	4734.12	573.307	3574.44	4559.48	6203.42	7115.12	6295.4	5712.05	6559.17	6542.48	6391.26	7210.52	3643.92
2.33_151.0428m/z	151.043	2.32667	7634.21	10441.2	7449.23	8484.16	22726	16506.3	17960.7	23778.3	12067.8	24243.9	11150.5	17455.1	15992.1	29333.3	19458.8	19017.8	15919.3	13935.5	32473	37265.8	21120.9	34828.4	22636.9	39851.7	36282	39009.7	24281.4	15339.6	20192	16329.3	16985.3	16968.5	16999.1	15235.9	19933.9	19812.1	19462.3	26056.7	22483.1	22738.5	22803.9	27894.7	31792.1	18958	16265.2	27407.4	14752.4
2.76_151.9840m/z	151.984	2.7646	6626.64	189.746	7098.6	5740.08	2.62643	1218.78	4514.43	1383.71	982.927	2023.26	1493.68	4096.19	62.1504	966.988	917.333	493.103	1346.91	1455.42	5249.09	6013.29	1357.04	3724.08	1014.54	6504.97	7307.81	3130.28	5.44366	9626.63	8288.57	10388.7	8739.36	2535.12	6224.14	3775.85	2805.91	19597.5	2328.87	5128.66	5391.72	3938.95	6206.18	8160.58	4893.02	0.324715	0	1495.98	6604.54
2.61_151.9843m/z	151.984	2.60748	6856.29	4588.24	11987.3	11800.6	6388.17	6478.01	9499.52	8103.52	7445.93	5564.24	5251.51	8903.21	8214.53	4157.93	4079.18	3633.9	7089.04	2415.1	7277.26	6991.76	5735.99	8237.12	8587.28	15049.8	10065.3	9564.03	6446.98	18419.7	11671.4	18245.5	19205.4	10994.6	13846.6	12577.7	6780.87	15979.6	6303.32	11251.8	14758.8	10095.5	11733.5	14365.6	13433	5175.35	6853.26	11550.1	14961.2
1.57_152.0180m/z	152.018	1.57485	41617.4	46930.7	46695.3	50294.8	40365.1	64593.5	70026.7	76090.9	37638.9	36004.8	41554.9	61176.2	47024.2	33058.9	72579.4	49568.8	53704	58719.5	45292.7	47265.2	39174.9	64550.1	35517.4	48138.1	60036.7	60195.9	34165.4	69962.8	86625.6	71665.7	71201.5	47533.7	47024.5	43046.8	69633.8	60908.9	53881.3	106470	63790.8	43143.3	45072.1	110206	111649	7925.41	32087.2	38992.2	70504.5
1.95_152.0202m/z	152.02	1.95193	6187.05	3781.92	5563.29	5021.77	2054.74	2935.33	4338.95	1357.74	1358.68	2113.35	4984.67	1097.57	537.19	2831.81	4764.45	1722.79	1696.66	5361.69	5425.07	3923.3	1035.09	3470.4	713.742	4636.21	2030.71	2536.21	2643.17	3465.28	2484.65	3951.25	2181.67	4210.57	1937.58	2167.21	3807.85	6835.73	3300.29	2431.31	3672.3	3729.21	6509.52	4988.93	3143.49	328.668	814.58	1757.81	1557.07
3.24_152.0261m/z	152.026	3.24407	48522.6	39545.1	68085.1	103131	57272.4	57828.9	70916.7	54688.2	53329.8	72868	65223.6	95856.7	81242.8	92821.1	79343.2	98449.2	120845	95213.2	15959.4	18450.9	38811.5	46403.5	41325.9	23433.2	52293.1	66574.8	63268	44901.8	44836.9	50070.3	54738.2	63532.2	63540.8	65498.7	66296.1	6412.03	40257.2	53467.5	70646.5	74117.7	75508.8	55635.2	68518	79081.8	63913.9	95168.6	43027.3
2.74_152.0549m/z	152.055	2.74365	5954.93	5601.54	8034.18	6441.23	6957.5	8041.38	7218.8	7419.27	6209.48	7816.59	6914.18	6615.51	6232.83	9089.08	7699.55	6564.95	10389.2	6848.58	6353.62	4992.64	2312.55	7370.95	2752.41	7234.58	6830.23	4324.32	2593.66	8656.19	6365.37	8441.62	8598.68	6442.01	5181	5929.45	6030.98	4426.47	4212.48	3623.79	3926.27	3471.82	5047.86	3417.32	3632.16	2722.51	1884.34	3788.33	5700.45
0.57_152.9659m/z	152.966	0.573033	39339.2	44662	38514.4	39721.7	48993.9	39549	51323.2	42705.7	36794.5	56389.8	50634.8	58457.4	35591.9	44021.4	47678.7	33245.8	40309.2	42181.7	52687.7	54620.2	39053.9	52628	34980.1	48754	67758.9	65230.7	47937.6	35000.7	32316.2	34586.1	33839.6	50423.7	47073.3	45865.9	39385.4	49153.6	38599.8	36083.4	48093.9	43181.7	41092.9	38708.7	38836.8	45973	43620.6	54965.8	39175.7
0.26_152.9665m/z	152.966	0.26095	4723.38	6287.81	5141.66	5865.7	6227.88	6542.31	6994.3	5678.28	7477.51	8487.67	10342.2	9242.07	8983.08	8031.41	9152.48	5894.42	7802.4	4984.48	5001.97	5845.43	5269.84	7022.71	4272.25	5840.75	10644.3	9510.56	9316.07	6652.38	4645.31	5844.43	5673.14	7997.48	7226.86	9149.27	7239.67	7228.56	4533.14	8307.16	5419.63	5371.75	5241.37	6177.65	6574.48	8370.71	8494.47	8456.67	6510.83
0.85_152.9679m/z	152.968	0.84595	14063.3	9120.06	13446.6	10701.8	13441.9	11456.5	11196.5	8579.77	11180.4	21412.3	14659.8	18129.3	21007.3	19151.5	16606.6	15590.8	11501.9	10763.8	10050.8	9632.92	7873.37	8571.46	6967.39	9282.53	18342.8	17455.7	18033.7	6321.33	6012.35	9575.56	6904.6	18130.6	23060.8	16058.9	16146.5	14042.9	7856.2	8413.79	11891	9781.79	11667.9	10446.5	10511.4	14195.8	17863.2	19407.7	9932.77
1.26_152.9718m/z	152.972	1.26297	2118.09	854.959	1019.71	842.525	1898.44	860.525	1185.67	45.9014	628.251	1418.16	176.293	1732.99	2170.56	1357.04	2031.84	800.449	1375.64	1250.63	1522.09	177.728	619.836	105.21	1018.77	1113.08	1521.77	3342.89	1955.24	1564.26	43.858	1343.06	1801.67	924.238	414.846	408.088	1165.75	510.343	0	778.553	514.37	876.693	898.031	394.186	1063.41	1380.13	1287.27	1720.68	571.721
1.96_152.9777m/z	152.978	1.96242	407255	325237	343906	321027	528907	472224	352731	343136	421948	383043	226032	316994	512137	434451	236272	403003	390518	178948	333041	355485	590946	393856	530055	354692	271752	262279	372329	442878	408738	391897	415501	379203	388138	363105	289012	483269	708280	456724	359301	497423	432653	313728	320688	607782	679704	345710	654760
0.32_154.0049n	152.998	0.3238	6.11556e+06	3.69264e+06	6.02628e+06	6.09336e+06	7.17181e+06	9.89282e+06	6.48257e+06	7.88123e+06	3.25687e+06	6.97957e+06	3.71658e+06	6.54409e+06	9.33706e+06	7.24179e+06	8.22163e+06	1.00447e+07	6.36096e+06	8.22008e+06	1.2048e+07	1.21443e+07	1.07416e+07	1.09918e+07	1.05859e+07	1.21336e+07	1.08525e+07	1.10502e+07	1.05616e+07	1.03506e+07	1.06534e+07	1.01316e+07	1.01558e+07	1.34313e+07	1.34095e+07	1.32263e+07	1.12339e+07	9.39388e+06	7.48117e+06	9.97949e+06	9.69573e+06	1.13415e+07	1.11908e+07	9.87418e+06	1.009e+07	7.24928e+06	7.08469e+06	1.12202e+07	9.08309e+06
1.47_153.0027m/z	153.003	1.47247	46493.3	58942.6	41544.4	42075	36350.5	41729.9	43630.7	44105.2	49089.3	39919	52113.2	38898.2	36619.4	34323.1	33977.8	36422.9	35289.3	30537.4	67165	59212.8	44581.9	54824.6	51879.1	56569.2	42183.4	43317.4	41670.7	44916.3	45622.2	43220.6	42017.1	48787.9	54615.6	47076.7	36985.3	41568	45761.9	52562.9	44850.6	36736.5	39042.7	46693.2	48640.2	32505.3	43629.9	32275.7	41645.6
1.11_153.0029m/z	153.003	1.10585	8326.59	8665.84	8077.85	5374.14	5795.67	2845.55	8156.4	4108.51	8243.22	5387.19	5689.58	4491.31	5389.5	6134.99	10227.2	9673.34	4173.9	2733.64	11137.9	6424.97	15329.4	12167	8041.32	17526.2	2912.25	11651.9	3944.19	13390.2	12076.7	3732.75	10491.4	8060.28	17748	9986.5	4616	6849.64	7255.92	15671.5	8863.49	8941.99	10599.6	3087.98	1222.46	10386.4	1772.66	1167.84	10285.8
1.26_153.0030m/z	153.003	1.26297	1167.97	451.714	0	4716.99	6767.56	4959.74	4925.76	289.46	755.722	4638.75	3677.59	1468.02	6059.6	2024.99	2039.53	1600.69	2329.39	2936.53	1776.87	9292.82	144.375	4610.89	852.83	3434.82	11041.9	3705.88	6839.77	968.763	2587.4	6404.06	1461.16	9665.63	7649.8	7152.26	9206.6	2953.72	343.768	5032.49	2944.68	1737.22	5508.94	7570.15	7324.25	2246.87	7474.28	5748.86	0
1.36_153.0035m/z	153.004	1.35725	207.152	4801.09	4533.09	1561.14	7174.1	3030.02	2915.54	3010.66	3414.41	5174.92	4775.73	1113.74	5451.65	2232.66	3948.33	1809.23	824.565	1958.88	2332.84	9649.33	5870.74	5775.21	1660.03	3643.87	8699.07	11662.6	5913.19	4436.58	3248.47	7221.1	5801	10525.4	9031.34	14983.2	8310.55	5920.63	1486.12	2231.62	6060.02	2594.93	4760.6	6522.91	7072.77	10229.4	4085.88	5803.19	1309.73
1.61_153.0037m/z	153.004	1.60627	19607.9	34319.4	27211.4	24843.2	17672.2	16831.7	27908.3	24868.4	32618.6	17921.5	30692.9	32078.7	20288.5	15899	26836.6	18451.5	30145.6	24896.8	31877	30454	22486.8	31012.7	23101.2	36854	36321.3	34771.4	24085.5	34418	24133.3	34495.5	33735.6	33919	35211.7	36236.3	26707.8	33916.3	19158.7	29199.6	32231.1	27977.6	30203.9	33796.2	29714.6	5414.91	5697.03	29450.6	23969.6
1.17_153.0038m/z	153.004	1.1687	4957.62	5089.06	5044	5377.48	1004.66	3091.75	5324.76	2875.96	2202.44	3853.51	3487.41	3198	4357.33	4136.12	4558.85	4903.92	3941.31	9392.19	8740.88	1731.23	7004.66	9965.54	6240.89	10719.6	265.15	11604.6	57.8653	6475.34	9347.99	1939.58	5088.03	4314.93	5043.33	924.758	2752.78	7950.15	3106.88	8471.86	6194.04	6972.73	3133.25	266.502	1671.83	4766.74	123.027	955.078	2167.06
0.23_153.0040m/z	153.004	0.229517	18696.1	21344.7	17787.9	18393.9	18036.9	18167.2	19839	18960	15884.6	17129.8	15341.8	19254.5	17364.1	18472.2	17513.4	16888.8	15175.1	14179.6	20902.8	19047.5	20417.3	20540.5	18909.1	20217.8	20431.3	18012	18154.4	19210.8	19815.4	17949.7	17893.4	16977.9	15429.9	16829.3	17908.4	14118.9	19673.8	20978.3	19269.1	20327.4	16537.3	16996.4	18817.3	16790.8	19816	16058.9	22214.8
1.76_153.0062m/z	153.006	1.7634	1622.28	4537.62	1009.33	1628.44	2564.67	3549.83	2646.31	4031.83	3368.31	2429.08	1690.69	1904.46	1373.27	1640.52	974.679	1910.46	1630.62	262.881	1604.29	1581.5	2893.47	3542.13	3068.15	1784.71	2580.92	4044.3	1617.74	2749.27	2152.05	1384.35	2477.05	3847.93	1595.29	2873.23	1356.71	2790.72	3719.55	6605.75	2642.48	2085.22	1758.53	942.991	2355.34	1854.07	1274.16	2059.31	2888.55
1.57_153.0087m/z	153.009	1.57485	5108.84	2211.39	6647.81	5909.49	1957.06	2853.67	4926.06	5277.15	5451.43	2177.63	1215.95	5196.17	2995.59	4906.92	2017.29	3184.89	4120.68	3990.81	1728.29	4440.12	3891.52	4771.69	4985	4069.78	2290.81	3515.1	2626.4	3169.16	3607.61	7817.99	3168.48	6395.64	2091	3524.84	2693.48	0	3336.39	6279.28	4641.2	7474.46	2186.15	6475.77	1468.21	1938.13	2347.88	2036.12	2168.62
2.36_153.0124m/z	153.012	2.35808	120490	212864	152404	166828	164108	156101	202505	169336	224663	161371	241266	187848	162558	161680	161882	153587	127973	145391	169089	185235	153039	180792	173791	234627	177773	182355	174155	194424	212593	196913	214548	147938	133871	134457	144255	105662	100334	126159	140639	138424	143851	133243	146008	153354	132013	137154	91791.6
1.92_153.0751m/z	153.075	1.92052	5923.03	8957.03	7490.7	5840.62	9758.22	8899.08	7075.4	7381.54	4079.49	8931.65	6364.1	5450.92	6741.05	8134.4	8334.82	6552.41	4609.37	8187.96	12977.5	10129.2	7874.73	9295.4	7848.26	11130.5	8519.6	9324.54	8699.69	8527.31	7365.41	8238.27	8203.95	6985.05	7186.45	6296.45	7656.82	8421.63	8364.42	7703.73	6512.09	6455.37	7223.18	7875.96	8677.39	2504.27	2482.74	5030.83	6872.02
1.54_153.0826m/z	153.083	1.54342	9764.23	18672.2	16918.8	15154.3	9233.34	13627.3	16203.4	11763.9	14636.5	8054.34	9839.37	12087.5	9047.54	9030.63	12056.3	10377.9	11327.3	7931.27	11402.8	15238.4	3612.75	8694.23	9883.67	9236.93	8641.2	8440.05	4462.21	14846.7	14457.9	9782.81	12105.9	10203.8	10548.7	9473.79	10442.3	5841.94	10903.4	6086.16	10528.4	10599.1	11214.8	6220.47	5399.29	3027.28	5476.09	6280	7057.7
1.61_153.9179m/z	153.918	1.60627	9375.78	5511.3	7981.32	7571.31	6619.53	4955.05	5124.13	4751.5	4283.04	6834.18	7507.78	6547.87	4294.5	6200.47	5675.8	3513.5	4128.25	1831.26	3658.96	4328.47	3398.53	6357.97	2325.14	3703.73	4785.04	5123.45	3126.19	2199.7	1789.74	1069.83	1517.34	1581.97	1611.39	2885.67	2039.55	2767.61	232.527	3952.14	5041.14	3106.09	6363.31	1911.62	1134.38	360.055	0	6118.02	7067.3
2.90_153.9968m/z	153.997	2.90077	14458.8	13783	10895.5	8587.81	6828.03	8229.54	9354.1	10976.5	10654.1	6881.12	9745.71	9618.16	10931.7	8279.2	14358.6	14070.4	9456.95	22605.1	9039.08	11934.2	11256.9	7961.55	10959.8	9221.71	6884.04	5761.27	8303.85	9064.8	7652.4	8318.27	9723.1	6131.23	5323.59	6874.84	7437.98	4974.16	10543.3	10524.2	8564.29	7725.3	7156.83	6908.39	7695.93	5023.41	3940.56	7658.94	12621.2
2.71_153.9973m/z	153.997	2.71223	0	1873.36	2880.06	1996.29	1455.2	935.991	1559.25	1488.1	398.82	1308.51	1124.81	1306.48	829.253	708.909	1464.02	905.244	420.971	410.248	1384.5	721.791	1103	2002.53	65.9308	2666.83	864.283	934.889	159.445	1168.28	942.353	1860.44	525.092	518.834	754.993	218.622	182.284	570.383	1050.53	689.023	1559.14	898.806	865.435	2813.1	886.328	1054.01	1050.45	250.643	318.999
1.99_153.9996m/z	154	1.99383	25569	18607.9	26564	24536.1	21423.3	28374.2	17185.2	15508.7	8568.91	8480.57	12040.4	14726.8	8700.46	4246.7	11399.7	6297.66	5929.43	10758.1	15551.5	15603.5	13191.9	16665	9508.5	16284.6	9429.57	8370.98	7004.93	17844.8	11802.6	13494.8	13731.6	9072.64	8199.55	7390.21	5778.08	12189.1	12054.4	17014.5	12683.7	10343.7	15809.5	9267.15	6667.89	3704.3	3966.88	7858.65	15788.5
1.32_154.0014m/z	154.001	1.31535	4530.72	4970.92	3122.42	2766.83	2308.4	1813.7	1347.63	970.581	6065.97	2028.1	3946.83	4732.82	1278.51	4788.98	2131.15	1334.74	127.829	6874.11	6316.04	8711.64	4823.96	4611.04	4645.94	3957.9	1618.61	2744.63	3319.24	4991.85	2801.73	2918.02	4359.75	1395.23	2149.51	2187.16	2330.98	4851.04	1684.17	1207.89	2890.19	5126.82	2785.25	2885.59	1985.51	2364.5	2371.61	3390.03	3718.98
0.99_154.0029m/z	154.003	0.993	19462.2	12994.4	6734.72	4667.76	9136.51	9169.22	7532.74	8095.1	9392.03	8881.67	7286.23	7798.94	9674.05	5085.81	4740.54	8781.68	5180.82	6315.8	19299.5	23255.8	13552	16416.5	9889.16	14085.7	12943.3	11633.4	8542.16	9711.72	11127	10038.5	8547.71	12554.1	11216.8	11487.8	8875.44	15593.5	13816.6	10432.1	10279.7	11802	9475.66	9682.46	12017.3	7822.75	7789.54	8406.13	9005.94
5.86_155.0515n	154.044	5.86185	1.32421e+06	2.7953e+06	3.88756e+06	3.53445e+06	2.22485e+06	2.44269e+06	2.50508e+06	1.55966e+06	1.18188e+06	613048	1.1225e+06	618356	186835	207391	218734	214116	181963	256602	2.27095e+06	2.54047e+06	2.47346e+06	4.02089e+06	3.48545e+06	3.52469e+06	1.23847e+06	979992	187794	4.15298e+06	2.06952e+06	2.54401e+06	1.80659e+06	615680	266189	194479	156432	1.03635e+06	1.32727e+06	3.05943e+06	3.83447e+06	3.3955e+06	2.53107e+06	1.28959e+06	1.18351e+06	599113	411838	610637	1.8076e+06
0.50_154.4247m/z	154.425	0.501867	31080	4237.68	25520.4	34316.1	5759.77	24787.5	3869.5	0	236506	0	24208	21639.6	104331	86603.4	2672.79	58869.6	105284	47494.3	7403.77	28965.1	4500.13	9349.23	40487.5	90895.7	1469.02	6414.21	52123.6	0	9598.09	0	36029.4	11705.9	44732.2	17279.8	0	22443.2	0	12277.4	6789.96	3147.56	19559.2	1463.08	10011.5	79762.9	128343	36031.3	12251.3
5.91_154.8977m/z	154.898	5.91422	60981.6	43330.5	58085.2	54610.1	43645.3	45824.7	42190.7	35044.8	25388.7	12373.9	21570.3	3143	0	0	443.195	0	0	0	52320.6	48472.2	50075.2	60596.4	45955.9	46695.1	23174.9	10137.6	0	55015	45653.4	46819.3	38481.2	9740.07	134.894	0	181.226	125948	88512.5	90086.3	103098	99098.3	97152.3	62020.2	60618.6	14205.4	4528.38	11090.3	75145.6
5.80_154.9292m/z	154.929	5.799	796963	627955	692489	766095	800442	694895	735889	734805	779784	821868	733762	733102	714584	753348	717884	624596	572104	508087	663174	638223	736021	687703	780201	729278	772123	759814	688753	798613	805063	782865	765366	765791	779446	731842	624472	699390	921439	726300	710612	770412	733840	774330	764304	1.00957e+06	1.05481e+06	805410	811864
1.92_154.9481m/z	154.948	1.92052	14357.5	12434.1	11460.8	9651.88	10809.7	10192.6	10362.3	8910.82	7475.59	6999.7	8914.14	7087.61	7866.83	4699.33	6804.07	4767.49	4111.23	2517.43	12015.3	10572.1	11690	9162.41	10360.7	9806.58	5923.89	6849.19	8746.54	8250.31	7261.92	9457.14	6600.93	6368.45	8382.54	6153.94	3875.25	13973.8	16298.6	11202.7	10169.4	10989.6	9860.6	10752.5	9299.96	3794.59	13061.3	8782.82	12394.7
0.46_154.9781m/z	154.978	0.459967	6575.39	9050.52	5061.99	4406.05	5006.79	6147.76	10438.6	10678.4	8678.7	6169.51	12194.2	13180.6	4569.83	4951.87	8619.12	7027.74	5900.51	7853.84	7700.23	7492.97	5357.28	6957.21	3771.15	5715.15	8970.12	7368.28	4886.07	8865.44	3253.49	4843.14	4660.3	7873.37	5335.88	6064.02	7123.54	7813.73	5101.54	3395.18	3526.35	7178.28	3402.6	3681.65	4902.46	4462.61	4491.39	5031.73	4338.35
1.95_154.9818m/z	154.982	1.95193	12616.3	14256.2	9675.62	11424.5	14010.5	11150.5	13577.5	13468.7	12702.1	11831.3	7675.07	11809.7	16276.2	10319.3	10564.6	10176.8	13295.1	7328.49	14209.9	14039	18848.5	16156.7	17737.2	14985.8	10780.5	9518.52	10383.8	16345.6	14958.8	13882.6	13482.6	14408.4	13761.2	9953.56	9050.92	15060	22187	13055.2	13190.5	17244.4	15129	11099.8	11979.7	11829.2	18772.9	13301.8	19386.6
1.78_154.9877m/z	154.988	1.78435	176.747	471.92	35.4691	299.563	349.142	220.813	462.211	341.837	682.554	280.783	127.478	507.536	807.653	430.59	211.559	447.652	181.571	145.408	329.519	758.618	626.821	591.327	656.604	331.778	277.356	660.066	358.875	848.467	374.317	0	292.279	694.319	140.345	130.187	289.938	135.032	128.977	145.262	314.603	549.308	755.568	771.697	731.436	0	447.703	150.098	307.724
1.63_154.9919m/z	154.992	1.62722	114713	75825.5	82052.9	93328.7	65533.9	67097.6	57846	59265.5	63102.1	74625.3	69489.2	66214.8	82125.3	72671	62403.9	76244.3	56904.9	49837.1	64282.8	66333.7	89196.3	51381.5	55453.5	46078.4	55015.2	58216.3	73150.6	49634.5	50093.3	53831.7	53440.5	59629.3	65339.3	62799.5	48118.3	64730.8	80529.5	60124	52606.1	60896.5	65511.5	53690.2	53523.8	30862.5	60307.8	62063.7	73710.9
1.61_155.0285m/z	155.028	1.60627	44738.8	55404.3	52518.1	48172.1	33006.5	35003.4	69149.9	35110.8	43848.8	43331.9	57315.1	79195.8	39494.8	41309.1	48272.1	39537.9	67260.5	37629.4	36791.4	40930.1	23697.1	43373.4	26364	38438.2	38760.2	44152.6	28443.8	40594.7	45329.5	37183.8	38246	49264.8	57573.8	62184.6	40783.7	38519	23753.8	36597.5	45502.1	49366.9	36529.7	22883.5	25549.4	13850.8	13038.6	39730.9	36714.3
2.65_155.0493m/z	155.049	2.64938	631.089	1848.27	1021.49	1330.76	1049.66	307.001	2450.93	2170.8	3103.82	3348.54	3303.93	3730.68	2759.52	1934.47	2325.35	2744.16	2262.42	1803.95	306.147	566.995	1125.55	1426.97	1917.93	655.47	1348.06	3081.63	3195.98	2206.8	3262.79	2431.22	2370.62	3234.86	3036.64	3508.48	4163.97	327.111	681.929	1551.92	2147.05	1595.33	2153.83	2671.69	2346.21	2229.47	2740.88	3116.97	312.978
1.93_155.0897m/z	155.09	1.93098	6591.09	8315.25	5193.87	5456.2	9565.73	7110.37	6551.52	8863.45	4676.72	6166.6	7367.52	7189.64	3576.28	7884.08	8819.38	2850.91	4577.18	8739.18	12429	11058.5	10894.6	10213.8	11931.9	10083.5	9711.57	9463.01	10517.7	8215.06	4056.32	8234.25	6066.33	8325.9	9598.98	8780.46	7143.9	3497.04	6580.58	11228.6	7844.97	4397.75	6390.2	13794.2	10145.2	485.469	2209.75	4483.52	4566.81
1.60_155.0903m/z	155.09	1.5958	2209.65	1911.43	1385.77	1873.73	1760.42	1918.62	2086.33	2039.96	2055.89	1555.08	711.031	1607.75	2584.21	2168.28	1742.9	1880.06	1032.6	1227.34	2641.02	0	1814.06	2815.33	2315.84	1503.86	2366.29	1495.7	1259.72	1330.09	822.516	3353.07	2936.17	1249.15	2856.77	1500.67	1526.22	840.607	1264.23	1795.43	1265.54	0	1251.26	112.188	429.84	0	287.28	1115.29	1860.86
1.86_155.9351m/z	155.935	1.85767	182842	114808	71624.4	51322.4	60919.4	66494.6	43670	38219.8	32927.2	34867.7	31020.2	28238.9	35367.1	30048.2	24254.5	29593.2	22138.6	14185.4	125961	114473	133005	100992	74558.3	48919.6	31134.5	23722.9	22824.8	59665.3	56197.4	47073.7	49322.7	37361.5	38509.2	29569.7	29947.3	251617	229544	88992.3	78350.5	77639.4	62028.4	36416	29312.9	42474.6	50374.1	38996.2	258781
0.25_155.9368m/z	155.937	0.250467	4593.77	2401.03	5257.99	3100.23	3016.38	3871.14	4333.58	3706.51	3452.56	1376.87	3217.78	1925.1	2297.71	2846.58	2569.1	2791.48	2118.23	1892.84	4007.84	6367.3	5158.85	3357.51	3570.84	3999.42	3085.8	1434.1	2741.9	1664.51	2324.63	4335.09	1843.38	3558.97	3646.05	1677.5	3006.63	4634.35	3310.16	4108.46	3590.74	4003.26	3326.14	2585.75	2040.1	2492.28	2205.92	4045.71	5365.97
2.88_156.0501m/z	156.05	2.87982	14044.3	10458.1	12974.4	10893.6	10134.3	9711.82	9485.04	10864.1	7229.73	8473.73	5602.9	6451.06	10572.3	5139.07	8036.67	11998.4	8600.42	9689.17	8022.59	7227.78	6860.04	11243.4	11240.8	9094.09	7103.41	7332.32	6642.18	9835.85	9730.67	13379.5	11195.5	7718.32	7020.55	8102.23	7032.57	1976.24	9802.11	9707.28	10273.3	12399.5	8483.25	6058.6	8021.82	9156.15	5876.21	8064.14	9623.56
2.72_156.0580m/z	156.058	2.7227	22.7239	381.918	801.158	700.327	2612.66	1277.09	2566.44	1411.75	844.941	1947.18	1820.64	3360.86	1740.5	449.283	175.083	1826.64	2534.36	127.63	1164.8	635.904	19.3176	4451.57	3443.59	6549.51	2069.69	3693.76	2976.5	4233.15	6511.97	5745.54	3269.88	4812.4	1676.3	1049.55	2725.89	10.9056	3449.64	1327.91	900.74	1109.78	2387.06	1088.21	761.19	4684.98	793.203	417.781	580.023
1.00_156.9411m/z	156.941	1.00348	766.143	1370.81	1067.27	1493.31	1015.83	1047.37	1506.92	941.059	838.378	1532.81	1618.59	2071.57	299.035	1144.7	1647.98	792.399	0	189.658	1135.13	1063.65	1012.52	1291.27	897.498	896.96	1383.29	1188.86	1333.49	1212.36	459.905	897.938	566.378	1754.62	1855.69	1070.74	758.247	1653.49	337.537	430.604	375.81	1171.36	786.382	784.119	663.514	1849.83	756.755	2104.58	1440.08
2.57_156.9419m/z	156.942	2.56558	35390.5	30168.5	28865.6	25082.8	25035.1	22823.6	17531.2	15697.6	16262.4	13172	16007.3	10330.6	10735.6	6307.11	5903.88	3478.9	3930.03	956.626	33203.4	28989.4	15913.9	34027.2	17902	22970.5	17056.3	11225.9	6698.5	16414.9	19567.2	13424.6	12102.9	12773	9118.27	9495.6	1669.95	22866.5	23848.4	19495.6	20097.9	17806.9	16555	12505.3	12670.5	10992.9	14121.3	9922.95	21182.7
0.36_156.9424m/z	156.942	0.355217	91111.7	71660	87913	87087.3	87696.3	78200.5	90107.9	71924	59136.4	81895.3	70985.1	86691	66771.2	79820.1	75549.2	75313.3	77969.9	68506.7	81360.5	78897.9	85898.5	89879.5	79045.8	76866.3	85044.1	83312.4	81529.4	79424.5	76596.6	78532.1	75097.5	83788.8	79836.1	82115.5	76139.3	91324.6	81421.3	55046.8	85748.6	82200.4	81256.9	56615.8	59002.4	69099.8	63906.5	75868.2	72347.3
1.95_156.9732m/z	156.973	1.95193	100512	72236.6	85213.5	79403.4	110514	101361	78624	83496.8	122434	80860.2	52853.5	76133.4	143270	116388	53701.5	109386	95072.5	40264.3	77847.2	80339	124403	81371.8	124397	90117.9	53967.1	55401.2	85000.5	90542.5	81676.2	85056.3	100855	85843	92648.4	79116.4	58402.8	108439	157754	99996.5	73269.3	106105	84543.9	60935.2	65784.8	146206	150604	73766.5	137295
2.38_156.9964m/z	156.996	2.37903	246887	42781.8	326300	254410	121870	208407	48770	50233.7	36192.4	89648.6	33001	41633.4	173634	86723	43486.4	153470	29156.6	33552.5	101645	100670	71357	215494	98033.6	113568	187430	163858	70252	99732.3	92181.9	97006.1	92283.8	114880	127726	118270	64178.2	63491.1	105786	95940.8	156535	155824	150283	87119.2	84608.5	86968.6	110941	137596	122361
3.11_157.0030m/z	157.003	3.1079	28057	77361.9	81342.6	46728.5	75855.1	125597	69777.4	66576.5	87574.3	67291.8	81976.5	62225.5	115297	66909.2	64835.8	95860	42122.6	44731.9	68716.7	75971.5	77234.9	111275	105712	92396.1	121303	110420	93115	100739	83898.5	102489	99188.8	107539	101770	107087	63549	12939.2	85663	153899	135662	141758	143805	190190	186355	127489	126106	124238	113297
1.98_157.0189m/z	157.019	1.98337	373910	422883	386859	396010	409999	345239	368007	352187	381657	364442	351508	340198	294441	390015	305894	327861	337060	286551	250269	245094	432669	266519	439828	253124	224854	225400	407363	301033	277542	275516	287929	323540	299076	297528	258186	252957	265540	298612	262549	304656	295131	283974	295472	274225	269481	261701	272445
0.23_157.0296m/z	157.03	0.229517	3151.3	3224.81	3542.53	2994.55	2785.9	3407.02	2697.19	3402.97	3339.07	2822.02	3340.49	3332.62	3463.13	3025.3	2773.35	3564.93	2386.22	2491.93	3989.03	2754.24	3572.49	3089.04	3660.29	3039.56	2978.42	2685.87	2761.57	3027.34	3360.59	3323.48	3307.27	3009.97	3633.14	3680.84	1761.63	4405.6	4139.03	4230.76	3987.77	2824.26	2557.68	3486.44	3662.63	3171.85	2552.72	2446.87	4047.56
3.50_157.0436m/z	157.044	3.49547	14096.8	20249.1	18505	23978.8	15996.6	21901.2	24118.9	27384.4	25152.5	15314.6	25524.4	21121.8	19170.4	15873.9	21444.5	21520.9	14850.3	15099.8	17437	19118.2	14588.3	22970.9	17216.9	24507.1	22851	21049.5	20678.6	22977.9	16606.9	18905.4	19143.9	17862.7	17717.5	19741.5	16478.9	16186.4	15258.6	19184	27885.6	19768.7	21023	26182.4	22912.2	14206.2	15968.4	18648	15376.2
0.98_157.0607m/z	157.061	0.982533	1346.92	1194.45	907.366	714.838	464.233	2619.09	1806.64	1493.99	1149.23	2014.69	0	1575.33	1164.73	0	815.365	1097.52	38.4927	0	775.231	2624.69	190.06	1117.38	0	584.894	576.02	1172.04	1478.31	2984.15	2025.91	3114.51	1356.13	1837.85	556.997	1454.66	2745.05	3245.86	2974.06	1814.01	3445.36	208.575	2918.32	2261.5	2030.33	1307.38	3190.05	1145.36	632.906
1.57_157.0612m/z	157.061	1.57485	55037.4	68897.5	67637	62901.1	62319.9	67647.9	70908.7	77975.6	56221.4	53446.9	56696.3	59935.7	51891.5	46401.9	63196.9	55268.9	53690.9	48611.9	69856.1	74541.4	66550.3	74273.5	68202.1	84420.1	66667	57957.8	55507.8	93361.5	70869.1	86627.9	87293.3	74066.7	79765.8	76211.2	63260	71362.9	61646.2	72894.4	66722.5	60924.9	66309.8	66094.2	58492.3	40472.5	61081.6	51596.6	78687.1
2.45_157.0615m/z	157.062	2.45253	5928.15	6657.68	4224.5	3978.71	4117.12	4709.24	4347.57	4249.97	3151.23	3248.84	4279.97	4406.67	5010.22	3962.11	5883.18	7232.87	4831.99	7352.52	4916.83	6070.21	5031	6784.29	5870.27	3853.99	4380.26	4263.43	3391.49	6813.03	5812.11	6229.97	6191.64	4992.1	4699.31	4014.1	7153.97	5075.67	4816.1	5034.69	5333.98	4811.45	5013.15	3493.27	4487.49	3870.84	2765.2	4812.18	6857.41
0.24_157.0653m/z	157.065	0.24	5027.33	4508.4	5741.04	5071.81	6379.22	5309.1	5185.25	3101.51	6197.14	5020.97	7338.47	6682.19	4564.31	4988.14	4362.39	4004.92	5915.25	5658.89	4465.02	4000.01	5132.35	5237.23	6761.36	4514.95	4994.83	6642.31	6186.42	5490.18	5486.7	7012.37	4419.15	4875.43	4762.76	5917.19	5308.61	3564.24	4445.33	4424.12	5891.5	5130.23	4256.43	4374.08	5497.68	6178.29	5616.72	4954.25	4842.62
1.73_157.0667m/z	157.067	1.73197	3465.8	4123.29	3562.92	4474.27	4413.59	1462.62	6301.66	6699.26	5584.35	3663.39	3085.61	5981.06	3373.83	5769.5	4682.71	3916.36	5135.84	3240.87	6016.77	5229.1	4660.05	4473.13	7076.01	4968.73	3919.22	4457.87	4701.64	4979.9	6105.95	2186.93	3908.34	5499.97	4498.31	5222.11	2352.81	1774.2	7500.5	4116.8	3902.15	4238.66	2714.32	5899.39	5770.29	2462.76	879.252	3132.26	3620.8
2.08_157.1059m/z	157.106	2.07527	64886.4	57511	56573.4	59585.1	68224	59820	65107.3	65269.2	55279.1	63667	54376.9	80192.9	82880.5	97532.6	86813.1	85402.8	80637.6	62873.5	57516.9	54819.3	64355.5	58065.6	59535.2	57302.6	50759.8	67323.4	92403.3	56999.6	58741.8	57171.9	64641.8	66330.8	81858.5	85904.2	81325.7	62434.8	65805.9	64883.8	59820.4	62070.4	59367.2	63568.8	71096	67304.6	67914.4	64726.1	62740
3.18_157.1061m/z	157.106	3.18122	1859.65	3540.38	958.361	3615.27	771.976	3964.9	2902.18	1874.71	5291.29	14.1508	1449.87	1696.07	2836.73	3295.54	570.782	1673.55	526.512	1835.39	3506.77	1637.95	2187.53	2284.88	4299.62	577.008	691.271	2688.57	1649.29	1698.66	1453.28	3082.13	2974.14	1200.48	2160.87	2656.98	1065.5	2322.14	4363.27	5472.07	1007.76	3673.4	3253.78	535.235	1866.17	3504.89	2572.71	1667.48	691.506
0.33_157.8797m/z	157.88	0.334267	45684.9	27150.9	10730.5	6180.88	2075.27	0	7642.39	6919.45	9396.83	231.042	4644.87	4873.06	426.491	514.809	1726.72	0	459.57	445.414	36474.2	22604.9	30214.6	6437.06	14807.4	8912.13	739.759	1642.11	1805.56	1138.63	368.432	1262.45	1732.33	0	610.478	0	0	64260.6	47504.8	7602.19	2590.22	15626	10821.6	1060.58	1073.54	4157.67	4370.78	4515.62	38793
2.72_158.0283m/z	158.028	2.7227	6757.72	7188.37	9760.17	8763.97	8890.93	11395	5618.92	4844.71	7803.1	6478.43	5880.89	3760.93	5223.62	4684.85	4128.67	4333.72	3370.99	2967.28	15053.8	9922.29	10272.6	9886.98	8958.96	12807	9002.02	6341.67	4841.53	11312.6	11240.3	10159.9	7695.78	5834.81	4215.79	5546.44	2602.42	8002.94	9054.68	6634.66	5863.01	7917.65	7148.21	5334.15	5077.53	3509.7	3983.76	5530.96	11303.4
0.33_158.9914m/z	158.991	0.334267	17460.1	97340.4	17712.1	18197.2	15042.6	12366.3	67930.2	94876	90123	13742.9	94747.2	70581.9	11683.1	17366.1	97433.8	12055	58219.6	84711.2	7812.06	4340.53	1828.66	3686.72	1689.96	5416.86	2941.71	3439.91	2442.62	834.199	909.009	781.074	842.42	367.625	0	1682.92	523.318	1267.53	1040.81	2321.57	801.836	1319.51	2204.57	137.229	154.444	684.095	444.417	803.489	1097.86
3.44_159.0120m/z	159.012	3.44308	15490	23021.2	19271.7	20419.2	23271.7	22449.8	19788.6	25269.5	21506.8	20418	21563.9	17281	20018.5	18656.6	22283.6	19319.7	12498	18714.3	12874.9	8843.25	16542	14433.1	17042.7	15808.7	13458.8	14531.1	15468.4	18407.1	15425.6	13891.3	14032.2	12227.5	12983.6	11792	11765.9	11271.3	13659.2	15289.2	17710.2	21634.2	18570.1	17962.8	16350.8	12480.8	13170.2	14729.3	12757.1
2.71_159.0123m/z	159.012	2.71223	78754.6	158039	91022.5	76928.1	118784	98082.6	88813.1	99181.4	135386	102431	136169	72131.7	83030.1	94185.3	88132.9	76536.6	60205.4	76764	100101	87662.5	87115.4	106104	91940.7	92446.2	90435.2	77031.7	69602.6	94604.2	86676	87444.7	81635.1	69119.4	66486.2	70259.3	63510.5	75575	86375.4	107130	108267	120055	109928	90447	87102.4	62917.9	71721.5	98729.6	88859.8
1.94_159.0132m/z	159.013	1.94147	17547.9	11891.9	19403.8	19517.5	24359	25207	20256.3	18301.9	12411.9	22072.1	10493.9	16537.2	27020.1	21156.4	20143.2	24264.6	22991.5	14630.7	12599.7	16693.2	17738.8	23002.6	17653.5	13456.1	18103.4	20899.9	15727.6	20213.2	31191.5	18040.8	21661	23232.3	20135.4	17317.5	34221.1	17472.6	33135.5	10647.2	17509.8	23085.4	21237.9	21821	17319.4	21529.6	28722.3	18451.7	26095.1
1.50_159.0215m/z	159.022	1.5039	15755.7	19193.9	19023.4	19880.1	20385.5	18814.5	24654.7	25167.9	26874.7	24870.2	28355.7	24976.2	24992.5	27663.4	23579.5	25209.6	25190.7	22444	23949.7	24904.6	21336.7	22620.1	23188.5	26426.5	26909.8	28963.5	29864.2	22069.5	20524.9	24498	24811.4	28254.4	27123.2	26008.8	23269.5	17305.5	12536.3	13605.7	19447.3	18633.8	22366.4	18951.5	22909.3	13026	26765.4	23918.4	18608.8
1.44_159.0225m/z	159.022	1.44105	21329.7	27595.8	16929.1	22126.7	14057.3	19927.3	23546.9	10269.3	18611.1	20526.9	13248	22280.5	11587	15800.4	14575.1	8781.08	15453.3	11677.3	24360.4	11665.9	23069.3	20871.7	26131	14369.3	16967.7	15788.1	13857.5	17604.4	27958.7	14968.9	14335.3	20308.5	20082	13245	9938.23	20267.1	29370.2	31988.1	25852.1	28673.3	14958.6	17698.2	11780.2	16008.5	16010.4	12790.1	26249.1
1.20_159.0466m/z	159.047	1.20013	1497.17	0	785.674	0	1139.4	100.938	1820.84	1075.99	0	0	0	963.297	1406.13	1411.99	722.685	0	54.4086	0	384.274	3611.39	611.704	2811.24	7.43113	1394.72	3477.86	2002.03	1057.57	2925.44	825.347	2908.26	907.073	4596	1890.34	3139.56	8503.5	2040.13	1326.04	1178.36	522.717	0	247.619	1621.44	2114.54	1517.49	994.221	597.331	255.222
1.95_159.0490m/z	159.049	1.95193	75214.9	64357	64662	57079.7	70188	69532.8	67229.6	70247.6	39362.3	58790	52974.5	54940.9	46851.6	48366.6	64498.3	50156.3	48267.1	65465.3	73560	73664.7	62766.1	68849.4	58713.7	64800.6	53670.6	56148.9	41819.2	63509.8	66298.6	52146.6	53695.2	54572.6	49433	46990.4	56114.4	61442.6	69327.4	57852.1	54333.2	56664	51951.2	53258.4	53994	42108.4	58394.5	41002.3	61895.1
2.48_159.0748m/z	159.075	2.48415	104691	160597	109011	112723	87759.7	137541	161751	148283	148436	95174.4	173586	177161	153943	107066	169792	157368	169081	173003	102804	101180	108821	134944	117751	111721	137674	143293	139866	191645	153232	203067	215446	157056	169022	154718	175223	130826	92391.9	111014	139301	122494	125263	115549	124082	95366.1	91140.2	136101	140804
2.42_159.8762m/z	159.876	2.42112	505922	232789	182429	87579.6	83984.6	57244.8	74998.5	41942.8	35219.4	36212.7	41075.9	46931.1	33105.2	45353.6	28540.8	29435.2	28590.1	27509.3	362820	298041	274638	208351	140852	100105	32618.2	30260.6	40335.2	119005	65787.7	61309.4	57745	37106.5	38307.5	43040.3	40533.7	752533	471355	209712	128458	114638	61961.2	48450.6	49214.3	49364	42978.5	35128.7	399773
0.29_159.9966m/z	159.997	0.292367	7155.82	6783.64	7798.73	4405.15	32806.3	38090.9	30929.4	9978.02	8822.74	33297.7	8521.82	29053.7	34187.1	28908	7820.05	30161.3	25351.4	6704.95	22006.7	24110.6	20258.5	27888.7	20595.9	22077.8	27519.1	26455.7	18887.2	18238.2	15963.1	18339.5	17428.4	52805.1	52493.3	49889.6	12542.1	87763.3	6988.75	93654.9	85934.1	31361.7	32910.6	87257.4	88826.8	8054.21	8867.64	31355.4	24173.4
1.60_160.0018m/z	160.002	1.5958	33379.6	14437.1	29784.9	31828	56914.8	41932	36483.7	49668.6	2468.86	73763.4	6376.58	43068.4	55946.5	70365.2	47558.2	40217.1	36760.8	24506.9	38558.5	39989.6	60858	41178.1	55551.7	29750.2	38347.1	34619.2	75191.6	95481	89432.3	103074	95470.6	83244.8	108682	109911	79162.6	56791	24684.8	75828.4	59764.2	26751.3	27122.5	60348.2	39831.5	285.645	850.562	26273.2	86255
0.34_160.0187m/z	160.019	0.34475	703413	655953	655276	641731	782267	778248	1.14141e+06	684276	516177	708234	584002	1.07796e+06	668991	675678	663715	672466	888126	547776	831352	793690	905538	624989	885088	777153	580703	552773	800036	755976	923989	706611	687418	690996	666396	635446	827667	354436	407889	816634	321521	414120	383987	784300	793829	341187	326129	356563	514341
2.98_160.0796m/z	160.08	2.98457	719.663	0	3449.36	4779.18	3458.61	4315.51	698.608	483.614	395.996	3844.39	1076.12	628.274	7575.17	3799.79	1306.71	3833.33	887.712	971.812	2465.64	3441.78	2153.84	3879.29	4142.7	5159.49	2910.34	6419.97	4233.87	6172.89	5631.34	2847.26	4591.19	3784.22	4604.21	4833.86	4964.32	0	2461.33	4583.39	5328.46	4583.48	6247.82	4142.52	6629.97	4194.01	5433.03	4403.93	2767.58
0.29_160.4986m/z	160.499	0.292367	0	0	0	0	0	0	0	0	0	0	0	0	0	0	0	0	0	0	0	0	0	0	0	0	0	0	0	0	0	0	0	3008.08	3158.95	2262.25	0	6889.53	0	6904.59	5661.73	0	0	11898.2	6751.39	0	0	0	0
0.49_160.8225m/z	160.823	0.4914	20263.1	32725.9	4785.69	8098.26	16561.4	1901.99	6253.45	16017.1	0	3354.77	2141.19	6675.46	445.99	8525.06	8061.39	0	1628.72	0	13349.1	4941.94	12913.8	12035.2	4295.11	1847.2	8774.99	9871.43	0	1170.54	10760.6	6278.38	1612.41	1180.65	0	1261.71	0	34223.7	24549.3	8524.16	18907.2	23102.1	18631.7	10939.1	2780.12	4149.02	1158.93	10603.4	17369.4
0.25_160.9146m/z	160.915	0.250467	23836.4	16575	14005.5	13216.8	12773.2	13319.6	12994.7	9183.12	11341.7	9186.76	9539.78	10593.8	9365.61	9552.56	10168.3	7277.6	8608.71	7148.53	21228.3	19019.9	17490.9	17538.7	13856.1	11218.2	10535.2	8072.59	8609.19	15423.4	10142.9	11419	10527.4	9471.58	9639.5	7945.78	8073.95	31070.3	20441.9	15035.7	12937.4	11389.2	11049.7	9833.3	10436.9	10854.7	9785.32	8674.21	20254.8
0.28_160.9812m/z	160.981	0.2819	1747.75	1479.24	553.245	1901.28	273.955	1035.91	1380.98	1727.82	477.818	870.303	137.524	693.221	605.353	907.938	1142.83	0	824.85	1760.19	931.135	483.46	539.906	454.823	1669.61	1892.65	520.805	527.591	902.465	670.808	681.275	1106.8	1152.34	843.687	1415.92	214.878	701.756	992.498	841.717	8.52878	530.094	731.195	708.861	425.176	694.688	902.79	605.731	956.733	429.004
0.29_160.9865m/z	160.987	0.292367	590.121	7013.91	1421.83	0	3539.1	3703.36	7098.81	3596.04	6389.61	2370.23	6471.69	8784.16	3967.72	3759.31	2063.95	1812.4	6440.18	1403.18	2417.32	1167.85	0	2683.83	914.293	582.851	2466.85	1469.33	1554.13	1017.77	499.758	237.38	1258.98	3237.81	1809.44	2732.3	0	2618.8	569.423	1669.22	1916.35	2082.57	2006.64	1432.33	571.485	35.7428	0	1938.79	352.969
1.19_161.0179m/z	161.018	1.18965	118705	129701	120625	117468	115648	108102	116771	110635	114011	104183	116625	105271	97564.3	104672	102399	93467.4	91870.1	94967.5	119825	110071	145805	130572	122245	123827	107762	105326	95771.1	123243	117434	109676	109610	107257	97492	101912	101995	119309	146322	110385	123234	117340	104938	105759	103119	106734	97067.3	100182	147535
2.98_161.0194m/z	161.019	2.98457	19158.8	23671.4	2614.31	18393.7	31107	11410	7776.68	11944.3	11607.6	4528.66	6951.93	6251.59	15160.2	4329.04	2720.95	4971.35	7136.33	1167.52	23289	46675.8	23876.4	13290.5	3955.82	13667	7242.64	2104.4	14690.8	7285.25	8730.37	9798.48	18175.2	18233.7	15105.7	3449.61	1503.92	35777.1	21931.9	10917.7	11715.6	11682	40311.1	18406	15707.5	21744.7	40371.2	10392.2	10592.9
3.45_161.0255m/z	161.026	3.45357	209703	263356	254172	332434	456669	378729	309428	462601	315221	464776	336929	296687	403541	474752	460051	403636	264173	440288	186049	205615	232598	255250	271666	264505	272556	259220	305023	326860	295750	314364	306511	287776	274824	280313	274409	188308	198963	234502	270388	307147	324823	266195	290714	268630	273887	304184	197003
0.32_161.9985m/z	161.999	0.3238	10848.4	25689.7	11259.4	8070.6	11642.8	12032.9	11335.4	5829.46	22677.6	9985.8	25667.4	9951.05	10613.8	10771.5	4485.06	7185.54	7369.8	4744.16	5044.14	5740.53	6947.18	7502.5	6336.56	4876.87	7413.03	6392.41	5640.93	9128.85	7958.13	9897.47	9539.42	7297.9	7881.15	8157.19	6288.27	8686.89	4095.85	8487.3	8360.06	7303.05	5960.93	8983.12	9981.69	4195.08	3794.65	6860.59	7440.46
0.50_162.0036m/z	162.004	0.501867	14572.6	21558.6	20561.2	19757.9	18555.3	29908.8	17484.6	19025.7	9852.35	18988	19351.7	20031.2	24547.4	14544.8	19185.1	24899.6	14588.3	16474.2	21048.8	18527.5	27349.5	22435.9	26175.7	17813.2	21296.9	21489.5	28421.4	24836.2	19439.3	23220.8	17213.8	22552.5	20074.6	21219.2	18194.3	38392.9	25411.3	49503.8	31783	34832	36260	53061	51340.6	13933.3	12950.1	34104.3	39005.4
0.75_162.0048m/z	162.005	0.7515	17331.4	27214.7	28000.2	22673.9	19034.3	35787.8	24461.5	24024	20968.2	17200.2	25989.7	21178.6	27274.3	14643.8	19181.1	25886.7	13185.3	10584.5	17474.4	25449.6	24182.4	21242.7	25626.6	16241.9	23418.9	20668.9	23016.8	26482.4	22706.8	25838	17428.7	19274.5	18872.5	20660.3	15767.9	40425.4	10110.3	40405.8	31101.2	31446	28862.9	38201.1	38843.7	20825.3	19427.6	27456.9	22737.1
1.61_162.0064m/z	162.006	1.60627	155463	193093	150357	153090	134307	188141	188406	209129	174434	145963	206237	201911	201317	128677	215191	171608	167225	173871	164296	158818	149476	178963	157935	172240	198139	171161	146949	165071	176667	170841	171000	140329	152837	151443	150023	147243	106538	166492	163148	150269	147924	156823	148585	84643.7	97279.4	150142	149956
1.92_162.0064m/z	162.006	1.92052	58033.6	94457.1	59792.7	57618.3	65413.8	84084	84994.5	92155.6	72558.2	65814.9	84680.8	90485.5	87637	56325.7	80991.5	71971.4	71735	59543.5	69077.3	68882.8	67806.7	71006.4	72787.2	63549.8	57535.7	55739.9	63467.8	68626	65243.4	73473.2	66033.8	56082.7	63347.2	58001.6	46042.1	53498.3	52099.9	79157.1	69916.9	61590.5	62147.1	70558.6	69633.4	52872.7	53416.2	54882.1	61453.8
3.36_162.0227m/z	162.023	3.35928	754.938	1050.95	1865.64	1410.47	1559.67	1861.51	702.022	531.982	438.404	1263.58	1049.8	534.11	578.621	1697.62	0	489.475	253.527	253.144	1062.87	770.959	1541.9	383.569	829.578	1785.84	416.203	955.255	582.418	1584.31	1171.13	537.049	849.594	646.792	1156.28	939.465	154.07	0	0	703.522	714.596	2740.3	693.268	395.279	1048.82	615.953	1559.29	1167.77	518.263
3.25_162.0250m/z	162.025	3.25455	1121.89	391.757	762.243	1127.94	1375.56	50.3295	130.286	679.981	204.228	410.727	70.7058	415.62	1509.85	603.57	866.306	335.909	497.345	575.844	61.2227	744.047	189.924	517.258	1034.28	540.028	1870.29	1161.79	611.075	1010.39	630.665	961.264	87.6037	1024.69	865.952	200.482	0	785.131	868.614	732.15	1062.23	1617.83	277.082	1189.39	1153.28	397.411	1008.14	216.83	0
0.33_162.0345m/z	162.034	0.334267	111922	255259	107310	108137	161525	397813	713410	252684	210334	138021	232884	638908	337993	134733	240432	331931	516782	206256	290281	288491	398963	280988	391155	269950	253536	227448	332441	122715	173788	108676	102806	207176	203179	190406	151173	42295	23549	638478	33694.8	110638	109076	602321	603758	18252.2	19126.9	97317.6	302670
2.42_162.8761m/z	162.876	2.42112	114856	69663.8	55782.8	39518.2	41198.7	31161.3	38018.2	33551.2	27803.8	30292.4	26532.3	34859.6	28854	32509.6	32085.5	32461.4	29792.2	30628.8	89398.2	81101.1	74328.5	67666.1	55432.6	43003.8	26570.1	27650.1	38829.2	48715.9	37816.3	36622.6	35609.7	32920	30858.6	32463.4	32313.2	144289	99683.1	65820.6	50727.9	46362.2	35076.1	32130.1	34654.8	34903.6	35253	31464.7	97581.7
0.24_162.9388m/z	162.939	0.24	13033	17642.5	22000	39738.5	27335.6	29809.2	32903.1	29637	30492.7	41926.3	37781.2	53064.7	46478.3	65553.5	73839.9	65953	111340	153441	16766.6	21957.7	22816.4	23886.8	21239.3	23129.7	26605.1	37838.1	50330.2	27766.3	29759.8	29216.4	35242.6	49381.1	43978.9	48895.9	81695.9	0	11195.3	21735.3	24699.6	22682.7	24690.3	20175.6	31204.2	41015.9	23944.3	29574	11075.7
6.00_162.9422m/z	162.942	5.99802	1.00226e+06	4.97569e+06	718438	701958	619985	868244	264214	1551.65	1547.45	311.231	1395.33	167.818	594.457	1015.56	583.168	1065.72	806.523	560.458	3.19032e+06	4.74972e+06	1.80649e+06	4.23083e+06	2.01169e+06	1.13648e+06	0	234.293	772.581	646132	177955	68539.4	1710.37	615.952	1196.48	495.406	984.537	2.39756e+06	742416	617072	1.35647e+06	803100	579182	1346.41	2.47892	228.117	1141.79	1273.92	586506
2.58_163.0070m/z	163.007	2.57605	32346.5	36999.4	41310.8	39107.4	37661.5	33932.9	35557.1	32130.4	30288.3	30713.3	27652.2	26899.4	30018.4	28309.5	26372.4	28650	28559.8	29813.9	33907.5	32100	33079.3	37906.5	39674.1	38687.1	28884.2	25019.8	29935.3	39413.7	34319.4	31461.5	30628.2	27566.6	27902.9	28603.3	30294.6	31199.4	31550.1	36293.2	40448.4	39677.7	32602	28925.3	29650.3	30680.6	27934.2	30974.4	31358.7
1.21_163.0214m/z	163.021	1.2106	359528	563661	348202	333408	150082	358574	304241	323770	483031	131394	520664	283418	318551	121996	330123	307837	225172	296128	206445	215117	128307	286906	123075	192674	250050	253385	105510	310600	254519	279426	289629	326764	312927	297727	225523	291283	275579	241803	287331	258271	259710	219754	225369	258315	246880	230821	322008
1.50_163.0221m/z	163.022	1.5039	80372.1	417892	85992.7	87380.2	59270.3	101968	90582.5	129892	327214	54715.2	435315	82574.7	97202.4	45057.1	129303	93144.1	70891.1	110381	83690	81933.5	48084.1	85714.1	47479.3	92938.8	83080.5	80591.9	44516	89602.1	103303	91034.6	95125.6	168691	164245	153182	79964.3	104355	159989	77045.6	117027	128119	110301	69400.4	72484.7	152448	182725	100416	86476.7
2.73_163.0222m/z	163.022	2.73318	1.35038e+06	1.27917e+06	1.77925e+06	1.8211e+06	685493	1.03302e+06	855076	1.08094e+06	1.57295e+06	907768	1.56783e+06	1.03749e+06	1.28408e+06	1.04385e+06	1.06998e+06	1.13947e+06	1.1958e+06	1.05494e+06	477874	521230	979368	865863	886298	540007	778409	839493	1.07292e+06	854793	911387	993656	1.17989e+06	1.19068e+06	1.12565e+06	1.10934e+06	987871	330455	674804	942804	746567	983792	779381	761780	1.02458e+06	789060	745804	909095	697875
2.04_163.0434m/z	163.043	2.04383	109741	63836.1	105872	103928	123377	154951	67237.1	59678.4	46810.6	127478	59122.4	63772.5	137087	121235	61058.9	151067	55999.2	56078.9	183446	188702	124568	148462	132234	182272	148202	146078	125326	139357	139093	141163	143051	133787	128009	129836	154757	129821	113053	122404	142480	138294	129267	125018	130874	97064	97792.2	124603	111867
0.40_163.0550m/z	163.055	0.397117	7650.44	2309.31	4538.42	3680.33	6831.48	2661.54	4059.5	1994.57	2521.66	4165.25	2654.5	1007.83	2499.33	5689.5	1856.24	2790.65	374.042	1409.18	4680.92	4877.35	1488.21	6174.34	3076.65	2430.2	4957.54	4702.81	1676.4	5677.69	3669.38	5165.76	3962.72	3562.85	903.528	2145.12	1791.74	6485.13	7523.37	1867.6	6491.89	3246.19	2613.43	199.235	0	5748.23	5688.05	3162.78	2287.99
1.95_164.0511m/z	164.051	1.95193	4961.09	5844.43	6408.53	6228.82	2914.71	2004.81	6696.18	9579.32	2555.25	0	5386.51	7524.08	1978.95	994.645	8579.5	3796.64	2525.53	6585.81	11702.5	10811.2	3497.77	5814.59	1634.54	10298.2	6256	9444.99	1409.4	3595.07	5762.23	3140.6	3407.28	3877.5	2391.33	2996.89	9543.05	1683.61	8906.3	1482.39	4383.86	11.9191	3365.97	1201.47	1275.39	181.593	2582.39	0	5459.98
2.36_164.0535m/z	164.054	2.35808	1.82872e+06	2.12763e+06	1.94563e+06	1.99398e+06	1.56817e+06	2.6494e+06	2.55041e+06	2.62422e+06	2.06534e+06	1.58242e+06	2.36198e+06	2.71175e+06	2.84073e+06	1.72522e+06	2.94127e+06	2.96812e+06	2.56491e+06	3.05708e+06	2.3829e+06	2.3837e+06	1.83696e+06	2.35365e+06	1.9419e+06	2.50064e+06	2.37785e+06	2.46762e+06	2.09084e+06	2.82293e+06	2.608e+06	2.87859e+06	2.96179e+06	2.09557e+06	2.1445e+06	2.11848e+06	2.84234e+06	2.05427e+06	1.83932e+06	2.24458e+06	2.34467e+06	2.45073e+06	2.5225e+06	2.33353e+06	2.46018e+06	1.75955e+06	1.71869e+06	2.59441e+06	2.62341e+06
0.34_164.8782m/z	164.878	0.34475	9118.02	12463.7	9863.98	13179	9998.63	8995.79	12954.2	16343.1	11566.5	15960.8	12410.1	16716.9	11240.9	16270	16098.2	18166.6	25784.3	36476	10073.7	11273.4	8566.82	10833.3	8354.41	8798.51	11719.1	12018.5	11800.2	8748.31	9923.52	10360.1	12798.7	13773	10940.9	10899.4	18886.5	7760.58	10799.3	6556.58	10516.7	10550.6	9964.86	6122.53	7535.72	14707	10468.9	10881.9	8952.42
1.73_165.0033m/z	165.003	1.73197	14089.5	16479.4	19795	18110.8	18162.1	12138	16268.5	12406	11058.1	10995.1	12060.4	15007.1	9639.07	9443.86	9883.35	11610.9	12213	7304.34	10570	13299.1	14483.7	14528.8	13833.4	11727.3	11364.5	8850.27	9059.44	12234.5	11593.9	9740.45	10984.1	8606.18	8338.82	6423.08	7949.82	11842.7	21814.9	11196.8	11120.4	13817.2	12163.9	13098.1	10905.4	13790.2	14267.9	10906.1	9040.93
0.44_165.0048m/z	165.005	0.439017	2577.34	124.574	1708.6	1686.84	2070.5	436.911	610.462	3253.67	609.094	2792.3	1176.24	919.475	634.371	1244.3	4232.32	2556.87	1744.35	3341.94	2.2259	52.9871	351.782	1407.06	147.723	1850.92	0.563807	56.2609	0.0791101	445.281	909.571	966.826	463.933	21.8897	264.816	928.251	472.383	99.1225	2273.63	428.151	1952.42	1098.81	703.462	263.817	583.38	1816.3	706.902	1333.66	1313.04
0.26_165.0194m/z	165.019	0.26095	3707.23	3979.75	1773.11	3283.87	1705.38	4049.81	2179.52	1827.09	2703.99	103.908	3955.7	1609.81	3368.39	1848.22	1450.98	3613.22	1547.17	2847.51	2505.51	4187.66	3920.53	1453.48	2667.71	2694.66	2395.18	1281.76	130.283	3736.26	2447.98	1464.42	2416.76	1086.88	2055.93	2418.12	3744.91	1319.64	2088.18	3834.94	1656.97	2519.83	1390.95	864.851	814.142	1264.13	341.703	1528.44	3115.83
1.03_165.0196m/z	165.02	1.03253	0	0	0	0	0	0	0	0	0	0	0	0	0	0	0	0	0	0	0	0	0	0	0	0	0	0	0	0	0	0	0	0	0	0	0	0	0	0	0	0	0	0	0	0	0	0	0
2.69_165.0226m/z	165.023	2.69128	254503	382487	293132	283973	352646	382661	371510	335176	313735	326893	319894	344415	363847	331804	309345	320846	317097	271525	328756	331954	337073	346662	356135	329911	275873	266803	287402	364999	308839	378400	365627	284153	288169	288240	270718	197744	298026	370058	365855	370349	311732	321993	348042	231432	234667	312300	343821
0.31_165.0342m/z	165.034	0.313317	176108	282927	172849	169946	183034	234503	152767	155571	201360	167023	227720	140248	199885	154232	150994	216524	119701	129991	201483	196006	131320	206371	126077	185462	196993	189645	128707	158748	183869	146419	143037	185641	177686	174215	182370	218565	178389	234363	195179	194784	178312	221551	227687	164174	161028	175386	151137
1.55_166.0433n	165.039	1.5539	123481	351117	136688	125714	177076	583543	281807	388808	343979	176776	379944	254880	501880	164881	411703	635062	241615	371772	1.26015e+06	1.24076e+06	186114	616191	179928	1.39602e+06	626082	686097	189277	224070	1.06283e+06	213885	208519	262414	271374	243406	1.21737e+06	412880	546719	319179	508973	580841	610034	353938	351631	642371	637069	611072	473158
0.29_165.9787m/z	165.979	0.292367	621910	5.47544e+06	622551	619181	3.98559e+06	9.13249e+06	5.3137e+06	1.78794e+06	5.31942e+06	3.93174e+06	5.53198e+06	5.26274e+06	8.89158e+06	3.84234e+06	1.79284e+06	8.47783e+06	4.60996e+06	1.63175e+06	3.03798e+06	3.00382e+06	4.66331e+06	4.06166e+06	4.72274e+06	3.02924e+06	4.11225e+06	4.00392e+06	4.77984e+06	3.25977e+06	3.48396e+06	3.28808e+06	3.27026e+06	5.75112e+06	5.62415e+06	5.61837e+06	3.2665e+06	3.01284e+06	1.65834e+06	2.97954e+06	2.88588e+06	3.08712e+06	3.19787e+06	3.07675e+06	3.02186e+06	1.56223e+06	1.62187e+06	3.19567e+06	2.21749e+06
1.70_165.9953m/z	165.995	1.70055	9454.57	11525.2	11323	11364.2	13244.6	12189.4	8765.54	10378	9958.79	7903.24	15285.2	11158.9	11488.5	7544.12	4220.7	8684.24	4596.55	3875.62	4943.46	7277.01	4777.31	5164.92	5496.98	5453.13	5998.83	6194.45	6715.07	5172.17	1995.08	4360.69	2208.75	5314.1	6841.53	6647.02	2784.86	8941.81	8427.58	8732.7	9272.4	5578.52	7243.45	11295.1	9543.09	2434.51	5524.96	6753.14	4417.42
1.40_165.9992m/z	165.999	1.39915	1.09114e+07	1.36983e+07	1.09556e+07	1.06135e+07	7.57595e+06	6.56629e+06	7.50299e+06	1.43032e+07	1.25635e+07	6.94823e+06	1.36175e+07	7.1761e+06	6.03107e+06	6.87584e+06	1.39509e+07	5.70826e+06	5.85105e+06	1.24173e+07	1.02695e+07	1.00557e+07	7.47302e+06	9.56228e+06	7.55862e+06	1.01579e+07	9.01908e+06	8.87757e+06	7.06433e+06	5.80668e+06	7.91399e+06	5.50899e+06	5.52733e+06	1.19293e+07	1.18584e+07	1.14695e+07	7.10774e+06	9.14793e+06	8.295e+06	9.96128e+06	8.62943e+06	7.25262e+06	7.30764e+06	9.74184e+06	9.94931e+06	6.92764e+06	7.17753e+06	6.97376e+06	6.56435e+06
2.79_165.9995m/z	166	2.78555	27641.7	23498.6	29829.9	24752.1	19883.1	25605.2	14904.6	19718.9	15504.8	18348.8	18742.6	13329.2	22813.1	18513.4	18771.3	15556.6	8889.35	12443.5	17231.3	15989.3	21320.2	19115.4	19565.9	15569.1	12565.1	15219.1	14178.1	23785.1	15703.6	19051.8	17437.5	20831.2	17969.8	15830.5	9947.24	31665.9	23363.6	36003.2	30409.5	31737.3	25419.5	22811.3	25892.4	14072.8	15221	25142	25548.2
0.29_166.0152m/z	166.015	0.292367	4302.41	21435.7	6173.97	4217.69	3487.58	55978.8	13326.9	4157.94	19028.1	4168.24	15503.9	14978.1	62659.6	3341.56	1282.51	36144.9	9651.91	3933.53	4457.12	5272.26	9589.91	6276.09	13023.5	4349.99	9307.87	12146.1	14949.8	4574.34	4475.78	2843.52	3939.05	16969.4	18340.8	20286.6	2253.93	3794.82	2183.42	3140.08	6425.17	3245.9	4366.53	2937.91	3880.16	4320.65	6668.93	4643.77	4530.41
2.71_166.0287m/z	166.029	2.71223	14255.2	14361.6	14496.9	17090.1	15992.6	19283	14836.7	12447.7	15081.5	11572.9	15451.1	14886.3	16109.2	15868.8	13252.7	16438.6	13787.5	11045.4	16687.6	11468	17807.8	14006.2	11406.3	10814.7	12947.5	13452.2	12113.7	13357.9	10651.3	13416.6	12862.7	11912.6	12906.4	12045.1	9290.54	9052.85	13801.1	16164.8	14539.6	13379.3	11465.1	12912.1	12305.5	6910.13	11753	13236	14588.9
1.18_166.0343m/z	166.034	1.17918	308456	305347	320260	317043	282676	372924	388842	339973	298914	274316	332200	437794	419648	298372	413172	420723	405010	403790	345650	321376	282689	276511	292591	336657	300861	310210	350523	374301	336538	385739	398098	303433	306545	293552	403446	203176	247960	229948	250829	244711	240367	253837	265238	240254	229900	269129	238173
0.29_166.0865m/z	166.086	0.292367	0	16327.7	245.853	293.546	4013.28	67612.2	11560.5	234.525	17996.4	5424.02	19864.1	16519.2	82661.3	5898.05	457.093	43238.2	7739.34	44.9167	2090.98	2125.96	8533.18	4818.44	9615.49	1565.02	6913.42	6659.84	16440.8	2361.46	2848.24	3376.42	2695.54	18791.5	17974.3	19282.4	3178.46	1756.73	0	2559.64	751.019	2560.93	2960.98	3107.22	3046.83	0	246.081	3343.12	453.979
0.29_166.4803m/z	166.48	0.292367	76531	729231	76782	75392.4	530615	1.22195e+06	708749	227686	700991	522186	737782	695908	1.18362e+06	503656	231143	1.12917e+06	605397	214602	406555	395538	622046	533081	637170	396846	544589	521979	629082	440563	465534	431545	426347	744567	741964	738122	419680	402613	218963	396022	386946	411422	420598	403559	394126	207788	208854	412979	294264
1.29_166.9257m/z	166.926	1.2944	8653.61	3489.97	910.692	1378.35	139.122	206.078	163.282	378.391	0	235.259	56.2276	0	202.323	427.751	77.4038	294.454	645.003	1098.55	3959.89	2329.26	1878.33	1701.19	664.729	155.015	110.618	49.9437	200.321	618.554	257.653	351.479	397.36	357.545	40.506	95.3639	2261.22	26270	8071.59	1748.27	535.785	465.642	139.909	122.949	190.372	205.946	255.646	166.327	6417.17
5.81_166.9659m/z	166.966	5.80947	811831	913608	1.13095e+06	1.30897e+06	1.37184e+06	1.33133e+06	1.36708e+06	1.40516e+06	1.46901e+06	1.61607e+06	1.43645e+06	1.65424e+06	1.58423e+06	1.7253e+06	1.64579e+06	1.58874e+06	1.49858e+06	1.59353e+06	873270	877920	954934	1.03923e+06	1.20735e+06	1.25234e+06	1.65757e+06	1.71666e+06	1.72449e+06	1.29737e+06	1.49356e+06	1.45068e+06	1.48925e+06	1.59493e+06	1.70604e+06	1.65365e+06	1.55356e+06	761553	980346	1.04554e+06	1.19846e+06	1.25597e+06	1.37585e+06	1.44033e+06	1.50173e+06	1.87601e+06	1.89334e+06	1.60842e+06	894871
0.41_166.9669m/z	166.967	0.4076	278.293	0	394.57	52.9822	131.935	838.653	0	0	0	0	0	0	493.56	0	0	0	86.7873	0	0	471.031	61.9176	0	459.207	0	0	0	0	7.83496	442.257	0	48.5307	145.236	838.146	803.155	0	452.057	36.8678	0	523.1	409.432	69.9034	0	0	776.089	397.033	0	782.972
0.50_166.9929m/z	166.993	0.501867	1340.59	6362.9	1708.71	162.303	3937.1	0	36.8036	1598.3	0	1132.67	2799.47	0	283.976	0	463.713	0	0	573.297	431.04	1351.41	885.794	0	0	0	280.161	724.405	0	0	1303.4	211.227	0	7190.81	517.038	1619.71	70.6993	0	921.862	1047.12	0	896.164	1324.48	1375	0	0	0	0	1260.1
0.48_167.0009m/z	167.001	0.480917	5939.48	3038.42	6397.36	1687.87	1926.68	2334.12	1343.49	833.592	1076.05	7392.49	184.648	1699.69	2283.8	5039.09	1683.12	127.094	1743.64	1933.06	4994.87	8458.62	4415.36	10383.4	6083.52	5851.48	10244.9	4850.72	2718.86	4220.06	7234.55	4162.02	9690.41	10886.2	7706.37	11517.8	3429.75	2572.66	8843.95	899.624	9977.76	6541.53	8514.5	4327.22	148.259	12251.8	13302.9	7678.83	2545.55
1.95_167.0033m/z	167.003	1.95193	3.80195e+06	2.47656e+06	4.79408e+06	4.36269e+06	2.3755e+06	2.72786e+06	1.49412e+06	2.90067e+06	1.41484e+06	1.65537e+06	1.75358e+06	1.11368e+06	1.77249e+06	1.8882e+06	2.88844e+06	2.15174e+06	921065	3.24216e+06	1.32624e+06	1.28095e+06	1.88403e+06	882292	2.22289e+06	1.39988e+06	582178	616448	1.58571e+06	2.52909e+06	1.42197e+06	1.88735e+06	1.82379e+06	1.49847e+06	1.33315e+06	1.34468e+06	1.38636e+06	3.04209e+06	2.94854e+06	3.77752e+06	4.65266e+06	4.20391e+06	4.00559e+06	3.27906e+06	3.3591e+06	2.76751e+06	2.59481e+06	3.06477e+06	1.85426e+06
0.33_167.0154m/z	167.015	0.334267	15431.6	12591.3	14923	14070.6	12490.1	14162.6	14426.4	12610.6	12962.6	11015.3	13155.3	11715.6	13158.5	11144.1	13215	14389	10278.5	11501	15036.2	16904.6	13502.2	16570.2	14186.6	13524.6	16445.8	14210	14700	16451.3	14879.9	12270.5	13384.3	13294.3	11822	13084.1	14133.2	15155.3	14534.3	14945	12482.4	11774.4	10178.1	14794.6	16100.5	12506.2	10105.9	10389	12078.9
1.60_167.0178m/z	167.018	1.5958	168923	357962	202974	205669	72632.6	166853	230472	203372	312311	71905.9	386159	231400	175263	70553.4	204825	157886	190070	175610	148327	151453	51286.1	200886	49043.2	159510	211386	200853	62224	124861	148925	133597	128670	154537	172845	166805	144959	102061	81603.3	155007	117007	146261	142329	149517	141241	7699.95	81690.6	139771	160912
3.31_167.0258m/z	167.026	3.30692	201637	318389	256761	388958	356509	348357	424296	496979	442225	508053	571367	621064	553882	677396	830311	676671	804855	1.11098e+06	358103	438787	356481	415677	361032	535501	503082	657159	720885	391075	402987	449039	526699	665546	695046	695311	655401	45015.7	184432	287909	348551	317882	337966	331251	438602	362330	279801	430438	218950
0.24_167.0526m/z	167.053	0.24	7186.54	7136.9	6277.77	5013.96	5949.29	5490.46	5991.07	5142.29	4189.95	5308.46	5374.88	4872.92	5189	5297.02	4629.03	3166.4	5166.51	4149.96	7634.26	7861.26	7427.25	7320.75	7322.7	5883.84	5911.09	5661.54	3730.38	5267.52	5690.81	5440.3	5914.6	5137.56	6413.04	5674.13	5364.68	4388.14	6518.69	6703.71	6284.01	7300.36	5491.6	5793.64	6401.38	4649.42	5775.11	5444.38	7057.87
1.60_167.0557m/z	167.056	1.5958	16587	18428	16668.8	13716.9	12975	11114.2	9086.78	15002.9	7910.71	10478.1	15658.6	12059.3	9782.01	10743.8	15049.5	9562.92	7423.72	10300.4	17983.8	16323.9	11089.1	15011	10025.5	22629.2	14124.1	12098.5	7503.82	17896.8	7532.65	9540.67	12751.5	5819.43	7166.33	8686.46	8166.08	9141.2	19505.1	8945.18	9451.36	6991.42	10811.4	4969.11	5282.27	12666.4	12529.5	9371.49	16295.3
0.75_167.0565m/z	167.057	0.7515	2387.07	3486.76	3507.26	3505.4	2466.76	2327.01	3851.2	2752.72	1746.54	1371.55	1616.55	3224.14	851.474	1291.84	1585.48	539.829	1500.11	3744.33	2366.09	2498.37	1965.44	1426.85	4221.3	3082.47	4110.6	3236.66	938.552	2875.32	4285.07	1350.02	2880.85	1938.1	2885.11	1924.9	2181.64	1727.1	1901.66	3713.37	3197.99	3326.18	3177.28	2548.33	1825.32	1692.18	1392.85	2152.55	1908.19
1.95_167.1111m/z	167.111	1.95193	4617.49	0	8318.16	6844.28	3940.21	1830.86	297.675	1251.98	270.412	466.141	76.6053	939.561	1499.74	1512.18	960.401	1845.87	0	4302.1	0	0	808.723	0	1274.48	135.847	0	0	98.5357	2126.68	476.96	603.224	823.51	690.307	12.9338	293.901	539.527	631.745	3890.36	6161.7	8137.12	3839.9	7805.6	3787.95	4820.86	0.739734	390.664	2066.84	2999.62
3.31_167.9340m/z	167.934	3.30692	30628	27400	21197	15657.3	14430.5	11337	10948.4	9301.98	9616.78	6367.37	7509.25	5678.86	5235.4	5074.98	5103.14	4081.78	3184.21	2678.03	27368.6	23468.9	26217.2	25076.8	21569.7	16955.6	7148.36	6386.65	4696.22	17982.8	11495.4	10568.6	8007.16	6369.59	5889.57	4645.28	3768.51	35544.7	19454.2	24833.7	20363	18544.7	12836.9	10360.9	7040.18	5613.31	6565.54	7038.87	24168.4
1.61_167.9812m/z	167.981	1.60627	8802.7	4081.76	11004.3	8883.35	18347.7	15713.4	5759.62	16415.4	1764.1	11803.3	5969.25	14861.6	22015.5	15418.6	14881.3	16338.5	7749.19	8088.34	11502	13430.1	4222.93	8618.27	4358.08	14701.7	21487	15790.5	4461.66	17907.5	1692	16932.8	22141.1	5474.59	10611.1	11006.6	13058.3	9034.07	4393.48	3177.47	2313.78	74.8924	5846.01	2548.87	3214.22	1104.84	339.808	8409.22	10407.1
0.29_167.9938m/z	167.994	0.292367	62015.5	161253	58535.1	64577.5	177140	173607	167744	102002	138581	164018	145894	162290	157880	168690	90430.7	152711	146260	92101.2	135696	135719	70902.3	186109	68981.2	124184	180004	171345	65762.1	120463	106367	115318	117335	286458	277205	275384	93016.2	131361	120127	101759	118835	100283	96454.5	93673	94962.8	106692	96170.2	91873.5	122260
2.57_168.0107m/z	168.011	2.56558	235917	260164	286788	344848	234930	330578	350927	281915	271781	287118	312908	460154	467352	376652	387189	603703	660482	547484	219158	234797	238504	239824	232111	251719	232317	278464	311631	194149	202854	204795	223123	262394	259723	265354	261370	102419	175953	208480	246166	251843	233935	193354	220503	224355	199348	261866	192469
1.73_168.0167m/z	168.017	1.73197	11989.1	16770.6	11605.4	9283.76	15574.7	21949.2	18823.4	20186.5	16340.6	14529.5	15319	17982	16970.4	9330	10677.3	14237.1	12179.8	7607.58	17939.7	17190.1	10023.3	16157	14765.5	17661.2	13901.7	13061.8	8983.96	22497.9	17329.9	24277.8	21760.1	15244.9	16101.6	13237.8	11956.6	23546.8	11520.6	15193.5	15496.4	19775.1	21693.7	16575.6	11010.2	7382.92	10912.5	18657.3	20828.8
1.35_168.0259m/z	168.026	1.34677	3568.59	7170.73	1268.11	1993.54	2068.93	8684.61	3394.65	1709.15	3466.49	1013.47	834.826	6054.96	7950.79	1222.94	2291.56	4857.78	4051.83	2064.46	11095	6947.82	4409.32	4886.39	3190.7	9302.17	5145.33	1529.27	1564.23	3258.78	6293.6	1962.73	1704.16	787.216	2445.78	1561.38	7035.82	4678.8	4750.45	8262.21	7584.94	9235.42	5846.38	1793.27	5081.41	4029.66	6177.15	5960.61	9121.56
2.72_168.0587m/z	168.059	2.7227	363.598	2818.41	2309.08	1345.18	1742.28	1411.88	2431.8	1955.29	1491.91	2103.64	1079.93	893.478	868.812	2687.5	1632.89	1280.92	486.267	838.71	2675.5	1382.9	950.427	1305.77	2008.05	1795.12	975.66	1920.03	884.778	2211.71	1400.75	1227.44	1751.27	1753.44	1862.86	915.628	1445.73	230.02	653.112	990.956	1927.6	2229.4	1059.2	2392.76	3025.9	1663.55	2588.76	2422.76	1630.58
3.44_168.0600m/z	168.06	3.44308	118722	116404	175392	299797	202666	199864	196076	189231	203432	275846	219227	245995	282417	303658	234008	276278	215861	214390	90207.3	104719	146927	160923	206006	177712	204879	231509	353193	257355	182780	283936	299854	227325	236883	219998	201991	61400.9	110022	147038	246107	288053	308444	207444	257960	265454	243060	368838	124923
0.29_168.4956m/z	168.496	0.292367	0	9858.16	1017.58	922.561	13092	11644.3	7239.87	0	8793.61	14641.6	6756.17	6707.46	11151.7	10511.8	0	8084.14	7030.74	0	9648.44	7964.16	0	12097.5	0	5696.51	14215.6	14164.7	3078.96	6028.93	3123.06	3627.16	6133.17	25688.2	24260.7	25326.2	0	2781.07	0	3126.67	2803.62	2882.08	2732.95	4091.78	5901.47	0	0	4435.06	0
3.39_168.9544m/z	168.954	3.39072	36963.9	16239.3	16542.8	6282.09	920.601	552.585	758.46	672.519	1097.39	119.096	550.862	704.284	465.714	191.559	1.34008	254.972	340.934	5.47524	16673.4	17135.7	13304.2	11909.1	5244.09	1998.27	247.674	179.7	0	1441.5	1312.53	181.418	367.882	538.406	521.092	0	4.79388	10089.6	17643.9	5729.79	3789.73	1100.79	532.235	855.94	225.501	0	447.715	0.139725	17252.5
1.95_168.9653m/z	168.965	1.95193	28237.1	27534.2	29911.2	26575.7	34493	39168.7	28236.5	41534.4	22018.7	25643.1	26629.4	23038.9	35622.3	27667.9	34208.8	33023.3	19570	30076	71876.4	65693.9	40566.4	53506.6	40426.1	75438.2	52439	48925.6	40673.9	51597.5	85779.1	51577.8	49927.7	45458.6	39747	36246.7	63154.8	36894.9	29520.4	37620.7	33463.5	31119.4	35408.9	43770.8	41150.3	14382.9	16511.8	35105.1	32827.8
0.23_168.9681m/z	168.968	0.229517	70206.8	61749.5	65344.7	67638.4	64351.9	65917.2	62935	60846.7	62404.7	59217	61860.4	66523	66202.5	62473	64586.9	54967.9	60866	56503.6	62405.1	64714.4	62657.1	64719	59776.1	63422.4	66350.4	62164.8	64310.8	68088.5	64621.9	62606.7	62198.2	57337.7	58379.1	59428.8	59732.4	69393.7	58892.9	60966.6	62651.5	62168.9	61984	60070.4	59418.6	61783.8	60894.3	59295.8	65806.3
3.52_168.9904m/z	168.99	3.51642	11785.6	8958.56	7871.55	3753.67	2894.1	2567.83	1731.32	845.784	898.551	234.082	1628.58	196.01	461.162	54.4625	0	4.05279	0	4.53688	10492.8	10801	9442.21	8697.56	6002.51	2811.81	449.202	199.822	230.773	1913.47	932.159	234.419	491.367	919.678	116.201	0	205.238	3376.46	13125.6	11099.2	7069	4031.54	1955.7	1460.26	699.897	811.259	82.3364	404.088	11514.6
0.27_169.0020m/z	169.002	0.271417	5061.6	3842.56	3580.92	4636.09	6317.6	5433.6	6031.59	5082.15	4954.19	4100.42	3728.42	6203.48	5202.72	2800.12	3420.62	3772.44	4034.11	3480.25	4660.12	5488.31	4905.33	6066.87	5956.07	5187.91	4378.03	3017.77	4016.76	5728.27	5252.1	4534.3	3757.4	3102.17	3334.57	4295.87	5693.38	3820.98	3962.01	4522	5131.09	5890.06	5156.77	5288.82	3931.92	6112.85	6047.68	4672.21	4563.57
1.54_169.0255m/z	169.026	1.54342	57129.4	64930.7	41313.4	34790	30408.3	33172.6	43469.3	29519	31816.3	25386.6	39651.1	32986	24756.8	21297.4	30731.8	27933.9	32384.9	24799.2	45657	36019.2	40906.2	49030.4	31991.5	25298	32094.6	32051	19752.3	43658.7	40187.8	31283.7	35003.2	27856.5	26961	24158.9	29572.5	60937.8	45904.4	38368.2	44776.5	38194	30044.3	23864.4	22904.8	22187.3	28545.2	23871.8	45826.1
0.27_169.0363m/z	169.036	0.271417	3760.99	4471.48	4492.83	4617.52	3040.24	4035.77	3063.91	3133.86	4448.19	2499.68	4423.46	3508.44	4462.15	3111.1	1090.57	3567.12	3072.17	3286.4	4757.87	5413.38	3239.74	4683.33	2870.42	4626.87	3767.74	3105.63	3940.59	4109.53	4450.62	2585.07	2985.61	2192.72	2808.63	3761.77	3959.12	3367.4	2797.87	5163.98	5265.11	5428.97	2623.68	3494.99	4246.09	4039.73	5105.75	4643.64	5245
1.60_169.0431m/z	169.043	1.5958	56660.8	60784.5	69385.1	61174.6	19457.7	24803.8	48783.6	21546.5	40267.5	16745.7	35403.9	35206.6	22609.4	19529.3	15249.3	26555.6	38058.9	26173.5	18727.2	16768.2	19284.2	34457.3	19575.4	5577.42	21028.8	21193.5	14094.6	27577	26001.7	20784.2	22888.4	20629.2	17057.6	20474.3	17798.6	35887.6	24246.5	21321.9	42533.6	32308.1	30518.6	19866.8	17826.5	14269.8	16419.3	23907.3	35097.8
1.56_169.0701m/z	169.07	1.56437	29343.7	24044	30775.2	30195.2	28488.5	32536.5	20278.7	22685.6	18935.9	33256.2	17017.5	16300.7	28148.9	30031	19570.9	35898.6	18066.4	20929.5	37004.4	34594.4	37503.4	42933.7	40861.2	19626.6	31049.9	35637.8	32162.3	36239.9	37857.2	34797.9	34646	39366.3	36558.1	38146.4	27283.9	18566.4	17995	16811.2	20520.4	21709.2	22320.4	14122.2	14153.7	18519.4	19115.2	19201.2	20042.5
1.97_170.0286m/z	170.029	1.97288	28951.7	46701.2	39097.1	35912.9	33525.2	33474.3	36676.6	46349.2	29575.2	34345.2	41761.6	29092.2	26057.7	27128.6	43099.2	29312.2	27455.3	35645.9	40853.5	37348.7	35595.9	43406.3	37324.9	41320.5	34770.5	37618.5	30310.3	32872.4	41986.1	34742.7	32644.8	37097.7	34151.6	32208.5	34778	27504.2	27127	31371.8	30341.4	35597.4	29869.4	29306.6	29661.7	41602.8	41272.5	24809.8	36456.6
2.08_170.9212m/z	170.921	2.07527	11278	4863.26	1625.77	340.068	652.656	555.92	277.948	143.755	0	172.168	143.976	145.422	0	230.247	0	100.989	243.917	32.0105	4817.46	9123.62	7216.28	3950.83	1441.74	1566.08	0	0	281.649	1006.73	36.0852	26.641	317.38	442.435	0	0	1.36002	25111.7	16471.5	3742.94	1858	1963.7	278.615	443.77	204.929	113.191	165.822	0	15686.9
2.79_170.9212m/z	170.921	2.78555	273054	126973	52585.1	12322.7	11102.4	6107.12	8101.32	2528.76	3022.38	827.115	1639.79	1384.28	780.762	244.965	1069.56	330.037	602.173	0	222696	172634	139620	103243	42498.4	19984.6	2312.41	1727.73	835.499	24999	4775.02	5365.83	2971.38	648.504	739.765	739.211	344.665	536459	247685	86836.8	31059	29859	10943	4304.39	4137.68	988.62	1754.8	1114.17	272720
3.44_170.9886m/z	170.989	3.44308	80538.1	107996	77671.9	76726.5	135668	165690	101598	119850	98498.7	125257	109953	101718	163096	127041	116724	161938	81023.9	107545	101946	99838.9	115191	104430	113866	99417.7	97549.4	90749.2	108111	126666	93656.2	127182	123227	78619.3	76536.3	74464.6	87227.9	58515.5	53059.6	58434.1	53938.8	69649	69971.2	54957.6	55180.5	42667.8	42385.7	64351.8	86817.6
1.06_170.9899m/z	170.99	1.06395	1469.7	121.346	2183.26	1023.55	527.579	315.242	1419.1	513.31	488.038	1497.05	637.25	451.327	0	6.46672	729.762	314.818	381.037	0	1998.35	1476.54	1776.42	2310.7	993.757	1831.16	1111.2	1689.63	334.489	3108.56	2430.66	0	126.029	584.984	266.89	0	44.2801	3966.88	765.387	233.914	1490.59	3116.72	0	54.2423	1018.81	2068.98	1881.3	824.71	1835.02
1.34_170.9914m/z	170.991	1.3363	5724.5	2851.59	6071.9	2948.92	3549.71	1398.47	6866.51	2483.56	1731.97	4096.25	611.165	3066.9	2206.98	4138.43	6111.62	2148.95	3975.89	3755.61	5556.14	6047	4680.5	4156.43	2183.71	3988.57	3417.66	2788.25	944.468	3498.6	4303.11	3331.93	4532.39	1558.49	3095.73	863.143	1745.99	3532.73	2351.84	3405.61	5669.75	6400.16	3218.9	4700.4	2342.77	2927.04	1848.42	2491.16	3176.99
1.21_170.9925m/z	170.993	1.2106	12567.7	7556	10100.5	13612.7	6545.94	1947.51	4895.84	6442.99	2296.83	4843.89	4345.13	8731.84	1222.22	7393.04	2514.45	2540.38	6903.07	4767.51	16606.5	4130.09	12024.4	11587.4	12762.3	12419.7	4685.06	8804.24	1445.06	12568.2	5419.9	7043.73	12089.6	6900.42	5147.26	2827.98	5601.13	14958.5	20003.5	18328.9	16315.4	11619.2	4370.8	6872.16	4431	8550.92	7992.94	5251.75	14284.3
1.11_170.9932m/z	170.993	1.10585	8247.81	984.174	3530.37	5916.54	5980.85	1312.97	2861.85	1993.23	331.25	1125.6	828.093	1334.34	2206.56	2070.7	1328.91	1250.24	842.154	131.714	8443.79	3630.26	6238.09	9690.92	3825.92	4257.76	1704.89	2088.41	2436.04	6858.89	6759.17	2898.07	4677.67	4839.19	682	983.543	2732.35	10850.2	7347.39	6908.03	9796.83	8070.68	1485.07	3185.17	2911.88	8368.75	2357.24	3323.92	16371
2.71_171.0236m/z	171.024	2.71223	8638.48	16921.2	12732.7	11431.9	15404.2	16996.6	18373.5	18288.9	17409	15923	15845.8	14840.1	13627.4	14874.3	11597.5	13808.5	15742.3	9331.74	10735.5	9105.47	9816.01	10965.4	13579.3	16419.1	9396.14	8321.98	6973	10439.4	11013.1	11638.4	8903.55	8832.57	6469.15	6948.76	10475.8	10407.7	8919.01	12570	10799.9	13135.6	10805.8	12004.8	11565.6	8839.09	9693.81	9755.23	8294.9
1.62_171.0448m/z	171.045	1.61675	53176.7	50259.8	48236.3	49243.1	35172.5	36528.8	47734.7	41765.1	35637.6	28751.8	46724.7	45046.3	31927.1	36986.8	31276.5	34417.6	41975.1	28964.5	41970.1	34110.5	27230.5	53636.2	28017	33428.8	44720.6	38899.5	19256.7	42592	38691.1	36926.4	39791.2	32593.7	34113.3	29113.4	28138.6	44913.7	41143.6	39040.9	44370.3	44723.1	38023.9	28994.6	32636.9	18017.7	29719	34144.8	45542.3
0.22_171.0473m/z	171.047	0.21905	8317.78	7847.03	8307.74	7144.93	7680.83	7809.81	7523.57	6063.7	6756.11	6371.29	6274.98	7393.7	6678.82	5873.84	5746.01	5144.54	6807.01	3368.22	7977.96	6694.95	7344.46	6559.3	6979.03	7867.92	6930.09	5500.98	5997.01	8559.91	6494.89	7512.95	5653.11	6411.77	4194.06	7066.09	6295.78	9963.9	7759.44	7770.11	7222.22	7334.72	6722.49	7102.37	6606.97	7856.28	6071.88	7014.74	8397.76
1.92_171.0500m/z	171.05	1.92052	127469	106779	109154	101890	82901.5	78551.3	84570.4	77367.9	59321.4	66274.4	66196.3	63172.5	63613.6	61390.6	62025.9	64295.2	61829.4	48529.9	109618	98679.3	97007.4	112698	86534.5	85133.3	72798.1	67251.9	61528.7	94753	80768.5	79281.4	78214.5	72130.8	64113.4	63513.7	64329.2	103535	130465	99717.1	99138	92859.6	78977.7	72714.5	76869.6	78256.4	84739	58401.8	110182
3.41_171.0580m/z	171.058	3.41167	20230.5	31800.9	27402.3	38991.3	41739.1	37541.3	55879.3	42968.7	47856.5	34937.1	48124.7	50320.2	29363.7	32247.1	32949.3	31063.7	41525.1	28214.2	14713.8	15949.7	19236.5	27583.5	29016.8	23264.8	32390.8	25027.3	23041.8	29108	19274.1	25034.1	21300.5	19019.2	16838.8	15685.9	14296.3	9797.63	16868.8	21325.5	24365.3	26875.9	23662.7	21497.1	21198.5	16002.9	17394.3	18495.6	14553.9
0.26_171.0821m/z	171.082	0.26095	9408.17	8996.72	8661.46	8401.82	8141.33	8548.51	9219.52	7449.11	8979.84	7731.77	9028.4	8337.81	7993.3	8197.14	8904.74	7146.33	7298.92	7438.84	9353.87	7483.13	8369.51	9565.57	8248.4	6996.38	9484.75	8463.62	8846.44	8632.76	8158.35	7898.57	7468.29	6862.73	6051.06	7596.74	8461.56	7822.86	7494.01	9089.82	7490.22	8188.49	7993.33	7367.72	7866.13	9748.12	9422.07	7751.87	8666.78
0.83_171.0826m/z	171.083	0.825	1027.5	1604.18	2006.51	1464.04	2159.23	1935.57	1778.88	2053.67	2527.65	2246.23	1598.11	2033.33	3934.25	1874.17	1108.54	1703.46	391.789	418.547	1878.83	1573.97	1899.36	1859.94	1841.03	939.266	2288.87	2872	3235.19	2416.72	1825.47	2331	1862.65	2500.55	1451.5	2440.11	2821.45	1401.85	971.289	1097.95	2212.75	1444.73	862.621	1856.78	1691.92	2451.84	2210.06	2569.31	2127.87
0.74_171.0832m/z	171.083	0.741017	10574.1	8819.86	9863.79	10538.8	8430.69	17571.2	11427.7	10530.5	8198.48	10386.4	8723.71	9235.03	14002.2	10160.5	10667.1	14666.7	8309.4	10078.6	8193.33	11908	10688.5	11557.7	11045.4	9183.83	10294.9	9791.6	10205.8	11188.3	9965.11	10986	11515.3	12076.5	11819.9	12594.6	11778.6	10156.3	5822.82	11279.8	10610.7	7955	9198.01	9579.54	11066.1	8967.05	10433.2	9596.81	7573.88
1.45_171.0859m/z	171.086	1.45152	3602.24	3481.12	2769.04	3673.38	2866.94	5749.85	3578.93	1982.08	4252.04	3289.83	4547.47	2859.92	5235.67	3338.91	4317.38	4168.33	2579.16	3259.17	4149.63	4363.95	4467.6	4797.17	4641.87	5445.96	5198.89	5583.86	4843	3930.03	4912	4576.36	5638.97	4529.64	6617.94	4691.44	4652.68	4107.69	4624.07	4622.28	4996.11	3395.16	2913.38	3589.41	3800.83	3454.94	3713.44	4198.32	4275.01
1.32_171.0861m/z	171.086	1.31535	1389.74	1578.21	928.9	552.769	758.06	1254.8	2352.49	2168.42	1173.63	1449.63	2778.24	2603.07	877.967	2147.7	2207.04	2773.2	418.895	1630.9	2640.99	3342.48	1409.26	2005.5	3079.22	2023.96	1950.82	2777.52	2042.24	1076.28	1291.41	906.992	1811.28	1410.12	2588.42	1300.01	746.419	1899.86	758.196	1138.99	1193.98	902.585	1241.33	1062.31	499.836	1453.41	914.62	667.026	1805
0.25_171.1181m/z	171.118	0.250467	6865.26	6673.26	6831.77	7222.92	7768.78	8392.91	8341.84	6987.11	8077.43	7451.33	7357.09	9284.57	8771.5	8316.82	9551.29	7580.1	8201.95	8300.7	7628.58	6179.33	5973.18	7826.54	6136.07	6028.85	8166.71	7443.74	9374.27	7561.23	7237.33	6308.9	7298.8	7521.56	6735.25	7589.15	9086.48	7353.9	6303.38	7101.19	6439.63	6284.57	7128.78	7035.95	8053.24	8069.78	7695.16	7356.19	7121.13
1.97_171.1221m/z	171.122	1.97288	41589.6	39424.9	39058.2	38122.9	45821.8	47492.3	41549	41176.5	42435.3	39866.9	35154	46054	48549.8	50311.2	45855.7	48953.1	45726.9	37013.5	40369.1	39867	40408.4	41750.5	39965.3	39623.6	37260.6	40179.7	46831	43139.7	42323.3	41404	44170.3	42774.4	49381.2	51434.5	45617.8	46769.4	54353.9	40822.2	40126.5	41204	42749.2	39710.7	42697.3	43682.5	46805.4	40692	43039.8
0.95_172.0218m/z	172.022	0.950917	110817	139461	128565	131306	128986	171371	163526	135489	137485	121596	141248	154745	169121	123822	140076	166527	147193	131159	140020	143057	149224	152212	143405	150770	144460	138069	138447	191498	158190	182851	191962	163787	154190	145899	156657	123812	125603	130623	143814	141614	135048	130650	138122	113807	128270	136714	131192
1.32_172.0228m/z	172.023	1.31535	23612.3	35005.2	27853.9	26022	31922.5	37044.5	44533.5	35424.5	40573.1	28587.7	48048.6	44058.5	37948.1	24727.2	38378.6	39712.7	34163.4	29365	38372.2	42889.7	26852.7	29885.5	28201.7	33365.1	43871.1	41475.5	34891	41445.3	38201.5	44625.9	42764.1	37573.9	37809.3	36847.4	39094.6	46075.2	23744.3	24789	35844.2	26242	37219.1	32102.1	30236.6	28718.2	24432.4	32903.1	27829.5
1.60_172.0243m/z	172.024	1.5958	32473.9	41905.8	29121.8	32642.9	29479.6	44375.1	49959.7	41187.4	38669.9	39472.4	43505.6	58062.4	57128.7	36190.3	41727.8	45368.8	49637.5	33074.7	20494.2	16192.5	26101.2	33012.6	27816.4	22289.1	34566.9	29198.7	30520.8	31975.8	26684.7	31550.1	34342.3	31361.1	39082.2	37437.4	28250.8	26502.6	22454.7	26821.1	26176.2	25533.2	17771.5	21208.5	19242.3	4229.4	7006.69	24016.5	30162.8
1.44_172.0247m/z	172.025	1.44105	3423.65	5519.88	2007.56	2557.39	2564.79	4813.9	6374.39	4481.72	3619.49	2151.67	6061.99	5620.91	6497.66	1952.26	1892.73	1940.97	6856.47	4209.11	4413.59	3213.21	1281.62	7135.04	4514.52	2908.74	4387.48	5667.16	6793.41	7820.72	7768.36	3930.29	5920.36	4239.09	7178.85	3290.68	4157.07	4461.97	9069.01	4354.51	5131.99	5055.42	3344.09	3679.76	4567.3	3165.16	2084.63	3093.27	7458.74
2.71_172.0799m/z	172.08	2.71223	2120.49	27300	6550.63	18827.5	7729.07	12975.4	5490.82	29147.6	15850.2	8709.43	29268.3	6033.93	16984.8	23049.9	41716	14437.3	7851.9	17358.3	8512.72	15209	10018.1	15294.5	6884.72	19606.8	16426.7	11761.9	4699.15	9243.69	11121.7	12896.6	22367.3	10378.4	4362.88	6023.06	14328.8	15848.1	3332.23	7096.29	19345.5	8965.19	13267.1	10683	8833.26	8986.62	8652.69	13275.4	7886.28
1.60_172.0811m/z	172.081	1.5958	41608.6	127613	42974.5	42751.6	31751.3	36969.7	24389.7	114985	102132	31322.8	119130	25127	44119.8	32574.5	101983	38362.7	22645.6	94261	191938	171896	82862.5	88014.1	93906.6	168692	88254.5	88265.3	92617.7	102165	59879.3	98639.6	98516.1	101205	103877	112520	57015.3	15393.2	15759.9	14125.6	16273.5	18612.5	18749	14537.7	12597.7	2713.64	7112.15	16707.3	22765.8
5.80_172.9401m/z	172.94	5.799	611701	525080	539309	540373	617686	528080	553145	520268	539095	546214	500318	522658	459190	480789	458286	418734	387076	341328	548847	528028	608397	602498	619645	554259	593782	535874	496414	614638	590851	561634	540112	516991	514330	470367	408192	599618	842944	583059	580320	613227	613852	552185	534355	674794	706098	528600	643795
0.31_172.9700m/z	172.97	0.313317	2.74341e+07	5.08572e+07	2.73379e+07	2.72236e+07	3.52093e+07	5.44921e+07	3.66263e+07	3.8142e+07	4.76362e+07	3.36488e+07	5.26712e+07	3.65065e+07	4.99852e+07	3.45691e+07	3.96376e+07	5.33796e+07	3.46968e+07	3.81765e+07	5.48787e+07	5.44789e+07	5.01934e+07	4.12598e+07	4.98973e+07	5.44932e+07	4.13602e+07	4.05055e+07	4.90591e+07	6.98195e+07	6.28654e+07	6.75037e+07	6.66492e+07	8.84573e+07	8.63493e+07	8.48066e+07	6.52161e+07	2.66452e+07	2.43618e+07	3.1595e+07	2.61142e+07	3.26772e+07	3.26883e+07	3.13136e+07	3.19827e+07	2.32401e+07	2.31897e+07	3.2143e+07	4.9504e+07
1.95_172.9917m/z	172.992	1.95193	297071	375671	286299	273687	232453	239176	268086	251516	270927	231941	386953	241849	208872	199182	220784	190346	165015	173404	245123	230575	154500	281445	175658	223788	292486	273525	148176	174462	214948	178460	178574	205184	208928	191286	172167	306366	243326	269546	294916	192173	176866	264614	267083	214931	226554	173659	153035
0.32_173.0079m/z	173.008	0.3238	169747	387039	139735	142658	215941	461528	217882	233645	365377	180049	371958	215825	372332	193942	230525	392242	175325	207104	457030	465839	401312	312119	381751	413247	289924	224421	349254	666261	494543	535025	517194	619805	601954	651139	512034	155911	133035	159937	116638	188840	174975	131124	123186	108292	106128	137349	419811
1.27_173.0233m/z	173.023	1.27345	6960.54	4165.45	4442.14	2750.67	5341.45	3696.83	6841.85	7766.46	4749.16	4212.16	6661.76	4671.98	7952.69	4493.22	3503.34	5894.94	6823.61	2460.11	1809.99	3667.47	3562.37	5332.29	531.363	3791.55	8080.17	5919.54	4295.6	5532.43	5468.72	4187.84	5997.95	4364.24	4363.3	5691.21	4970.26	2804.49	4319.11	3442.09	7379.95	4218.48	4619.07	5230.31	6542.59	6284.37	6540.24	4879.42	2522.36
1.10_173.0244m/z	173.024	1.09538	1883.46	4846.49	2930.07	2461.74	5283.87	5533.37	1478.96	2205.55	2930.23	3980.81	1493.62	2954.03	3865.82	2481.11	3930.18	3873.09	2415.37	1150.28	792.742	4077.23	1032.89	2566.52	2084.81	2468.2	2243.92	2426.83	4360.14	5009.2	1796.71	5251.33	3414.88	3444.77	3047.55	2826.05	3561.35	3063.11	1433.39	1472.94	2748.35	2015.93	3740.93	3110.31	2429.13	1210.43	1450.24	2224.15	2246.4
2.62_173.0384m/z	173.038	2.61795	26639.3	32889.6	32107.7	23984.3	101443	28233.5	27534.9	35454.2	34406.2	85366.2	30118.3	27002.2	20605.2	70244.6	27780.4	25174.5	22079.6	22987.3	225616	210427	60320.8	33590.8	61401.7	214677	35236.4	29725.3	38025.8	35004.3	37673.1	30280.2	36190	32396.4	27333.2	26175.3	27979.6	22652	33172.8	32432.7	35010.3	36596.4	25466.5	28422.4	30092.2	30337	25481.1	31186.3	31982.2
0.70_173.0630m/z	173.063	0.698933	621.155	483.041	3075.12	1865.16	1891.36	2897.47	1631.35	2346.43	959.326	929.305	798.105	859.504	1745.9	1186.61	371.17	2369.2	922.097	485.59	1645.07	4776.26	1872.34	2479.49	1987.7	884.411	1294.77	1563.21	939.584	1654.38	827.71	1228.95	981.208	2198.26	779.801	1724.81	2669.8	2559.49	1214.36	1094.07	1914.88	1055.24	1408.43	2385.56	1080.36	1734.08	2396.23	1483.74	909.224
1.48_173.0645m/z	173.064	1.48295	6725.19	7523.16	4535.2	9267.64	1470.07	5943.24	4255.84	6233.58	5414.61	4562.07	6432.28	3331.26	6033.6	7473.44	8471.47	6790.87	5628.31	6227.13	7286.93	5064.38	5337.35	4756.46	4664.13	6062.07	3360.65	5725.7	3149.02	7607	7322.8	2614.75	3207.48	3999.4	3053.03	2674.27	3238.05	8160.29	4732.14	3135.78	5662.58	6261.73	5386.05	2471.91	2633.61	5978.84	4739.44	2604.14	4711
1.94_173.0652m/z	173.065	1.94147	209460	189809	175099	162112	175829	226155	153784	175908	108277	149281	137428	123593	144886	133896	167779	165279	104351	151833	230392	226658	225902	222021	195876	191281	164795	163356	153661	212920	173263	183425	190770	178867	159271	161782	155781	210898	225303	178118	165477	159904	154666	154252	156917	163506	159885	120413	211724
3.23_174.0814n	173.076	3.2336	571284	2.23226e+06	1.8437e+06	2.09786e+06	2.55787e+06	2.42062e+06	2.95777e+06	2.50925e+06	3.31396e+06	2.35557e+06	3.44719e+06	2.98219e+06	2.37869e+06	2.27884e+06	2.36714e+06	2.35829e+06	2.42959e+06	2.1491e+06	1.07801e+06	1.29365e+06	1.61803e+06	4.07944e+06	2.50004e+06	2.43296e+06	4.51241e+06	4.91091e+06	2.45598e+06	2.48494e+06	1.57135e+06	2.48892e+06	2.48043e+06	2.53046e+06	2.34772e+06	2.35579e+06	1.35875e+06	416796	876042	1.76627e+06	2.41952e+06	2.24992e+06	2.16104e+06	2.12718e+06	2.23935e+06	1.82049e+06	1.70445e+06	2.27816e+06	731776
0.31_173.0798m/z	173.08	0.313317	355468	957114	327649	335345	541479	1.05119e+06	538772	627816	843909	472352	865471	497251	895790	448346	536832	917441	413244	496653	1.12586e+06	1.11379e+06	954663	731764	959349	1.11879e+06	671550	655660	813255	1.63433e+06	1.36614e+06	1.53405e+06	1.55213e+06	2.19675e+06	2.1209e+06	2.04074e+06	1.27036e+06	312565	291206	377354	275127	460483	440993	354610	356463	259739	255862	390459	994701
2.76_173.0824m/z	173.082	2.7646	53953.9	19588.3	57261.5	18152.3	82372.2	61162.6	60916.5	61200.5	68812	56709.9	16589.5	59468.6	63195.7	28351.4	14273.5	92511.9	61577.1	41142.5	79044.9	23474.1	16466.1	79451.2	86686.6	55421.4	60532.4	61305.1	44281	51038.4	56919.5	57032	46826.3	80262.8	58820.9	76141.2	63039.8	14534.8	84142.7	60423.9	28058.8	69662.6	46659.6	51880.8	51993.4	75223.7	60414.3	47114.4	58965.2
0.31_173.1364m/z	173.136	0.313317	2398.56	11373.7	1383.14	4089.13	4122.19	16425.8	4905.43	4355.5	7741.65	3929.73	6705.97	3155.98	9673.81	4152.95	4575.95	7967.13	2676.46	3370.79	20440.7	18726.1	9871.36	7242.08	10878.3	15473.9	5976.88	4216.26	7715.37	86877.1	53309.2	79585.3	42999.6	134432	121050	141013	17874.8	1190.25	2232.67	2781.28	2875.3	3131.16	3710.84	1545.66	2059.04	1873.8	1773.79	3147.97	14901.6
0.31_173.3296m/z	173.33	0.313317	0	0	0	0	0	0	0	0	0	0	0	0	0	0	0	0	0	0	0	0	0	0	0	0	0	0	0	58150.8	33449.9	57816.8	48778.9	153249	143275	136920	7649.72	0	0	0	0	0	0	0	0	0	0	0	0
0.29_173.4724m/z	173.472	0.292367	0	9757.97	0	0	2695.03	6482.96	14935.6	0	15831.6	2934.27	10280.9	17473.7	8418.1	0	0	5999.74	9604.22	0	0	0	0	0	0	0	0	0	0	0	0	1750.14	1764.31	1707.33	2387.86	3087.12	0	0	0	0	0	0	0	0	0	0	0	0	0
4.79_173.9401m/z	173.94	4.78745	9596.45	5819.37	6707.28	2874.51	7584.32	5263.7	1662.39	4246.61	2721.41	2960.13	2397.27	0	813.408	3498.05	2013.64	3032.86	0	2195.23	6987.39	6324.49	7387.7	8853.87	6309.38	4641.9	2639.14	690.748	1460.72	4522.14	1365.85	2637.87	0	0	3211.38	3317.24	2730.54	5637.37	5905.33	4352.42	5761.63	7581.11	3719.93	1539.31	1234.1	2502.17	1173.42	3796.64	5725.3
0.34_174.0061m/z	174.006	0.34475	9159.29	0	11488	10922.7	5732.32	6567.77	481.145	4121.66	0	7715.35	139.023	0	2374.75	4813.2	2836.7	2465.43	67.3348	808.122	16016.6	17180.9	1728.92	15558.9	4614.55	10068.4	8349.05	10437.3	2464.55	1427.85	8740.26	5187.53	2088.87	3782.81	1601.29	0	2002.12	2880.14	6386.51	20465.7	3244.69	5198.02	1622.05	19575.8	20034.6	7332.45	5663.26	1329.82	6654.05
1.98_174.0234m/z	174.023	1.98337	139428	185310	188703	157877	345993	480472	211668	422363	114946	187056	93889.9	118788	332378	176358	266583	272636	125594	243132	26854.6	22742.2	875564	260211	978047	25834.1	129925	127161	401206	293583	197570	203593	202936	213550	178701	163521	112010	161346	213484	266996	290094	385230	326011	184180	186940	362850	346192	162743	355522
1.60_174.0389m/z	174.039	1.5958	227239	278677	276167	286414	2606.23	561925	207500	22822	264817	2371.25	309081	222075	654649	4513.61	23182.3	602937	195595	19048.3	31116.2	30355.5	3251.57	127522	577.018	27019.2	136963	130391	621.661	85054.2	145920	92306.5	87750.3	106241	113882	109329	126174	165724	115721	143897	177698	171579	164787	133194	119555	79354.8	129222	170440	162686
2.92_174.0689m/z	174.069	2.92172	5392.32	10889.8	8439.79	5606.08	3338.6	7023.03	5299.35	11595	11750.6	3373.64	10916.4	7161.58	10217	730.693	11690.3	13106	4347.96	12794.1	8867.84	4896.66	1880.48	9454.42	3019.97	8343.45	10298.2	9186.57	3726.42	10584.3	9641.14	9298.27	7513.35	7434.93	8947.89	10097.2	6135.85	5947.25	4329.24	9661.5	11851.3	8560.45	6999.87	10153.7	8373.83	5011.53	2171.63	7621.97	4300.94
3.50_174.0706m/z	174.071	3.49547	408255	616802	579745	1.06921e+06	800611	990952	1.13544e+06	1.42767e+06	1.38596e+06	1.01727e+06	1.56843e+06	1.23377e+06	1.26295e+06	1.01396e+06	1.41614e+06	1.27679e+06	1.07859e+06	1.3512e+06	550625	637206	454173	1.06967e+06	659692	1.32632e+06	1.49393e+06	1.42835e+06	980914	1.16076e+06	1.03575e+06	1.24289e+06	1.16805e+06	1.15585e+06	1.10607e+06	1.11329e+06	892296	430704	401107	664371	1.11305e+06	865636	1.03309e+06	1.19861e+06	1.33796e+06	912432	924319	1.09656e+06	412557
2.74_174.0868m/z	174.087	2.74365	416.667	362.02	0	0	588.596	971.985	111.082	154.256	2042.79	559.304	0	1037.46	866.534	92.6886	0	599.579	1833.74	488.723	353.107	0	0	836.896	1272.21	4.22365	1234.33	897.872	518.845	0	506.885	802.865	0	735.329	51.5399	1564.97	1045.79	0	1371.6	1131.16	0	979.354	187.369	357.824	1098.82	2456.4	0	11.456	415.306
0.29_174.4779m/z	174.478	0.292367	5230.36	246665	2907.32	2687.72	180485	258685	337105	34133.2	240406	168847	244884	340969	253488	170296	31001.6	235427	293407	26268.6	40572.7	39576.6	112254	122713	117393	41354.3	117639	121402	108661	55025.8	42491.6	57123.9	55994.9	211555	206910	199180	33945.6	229399	37390.4	86731.8	212367	142458	144995	85024.9	83226.2	35900.5	36007.9	139647	31670.8
1.60_174.4824m/z	174.482	1.5958	0	0	0	0	0	0	0	0	0	0	0	0	0	0	0	0	0	0	0	0	0	0	0	0	4399.68	0	0	0	6392.3	5999.15	5110.38	12677.7	4217.49	10406.6	4576.13	0	0	0	0	11297.6	0	0	0	0	0	5197.1	6687.02
1.65_174.8716m/z	174.872	1.64817	72592.3	26304	18721.1	13650	9846.75	5993.31	9670.64	4762.91	3000.82	3081.8	1699.82	1503.9	776.688	1858.24	872.049	293.737	526.355	221.643	31933.2	28673.5	32219.6	23673.3	12768.4	6301.04	1729.54	1889.44	1207.82	13681.3	9071.94	6383	4296.09	4344.21	2190.02	2180.34	1297.24	11968.8	29555.6	14746.5	9728.83	8018.28	8677.51	3120.54	2975.42	2478.13	2321.46	2904.23	46770.1
2.46_175.9269n	174.92	2.46302	75862.3	148359	181039	166177	205702	161913	229990	155957	138770	156499	135242	160692	92568.1	116281	99392.8	70348.9	96725.8	63313.3	115378	111799	128443	161337	227983	207923	167969	129156	149519	238887	156875	209614	196062	143244	136928	125258	76556.5	172386	75796	180698	252520	212962	214075	212473	199694	124626	139050	156596	112141
1.89_174.9702m/z	174.97	1.88908	2353.32	2529.28	3164.96	2340.97	1299.24	2152.47	2199.58	1974.5	640.192	2465.66	1280.09	1834.17	268.998	1384.51	1502.17	511.291	1937.4	1493.83	2012.36	1267.91	1341.17	2619.22	2896.21	919.311	967.572	433.959	1037.49	1967.97	2613.47	540.923	1221.78	1732.4	555.361	952.756	1249.15	1796.19	4617.57	2339.42	2075.98	1446.97	2483.04	648.405	211.685	1001.83	1329.84	719.409	3323.45
0.29_174.9722m/z	174.972	0.292367	2481.22	10847.3	3704.66	3841.77	6292.1	5145.41	27981.4	13995.7	1330.13	7800.08	12125.2	28816.4	32399.7	53809.6	340.423	65304.6	68341.4	2459.34	6578.6	5802.72	10845.7	5339.03	11465.3	9030.08	358.818	12491.3	39590.7	949.894	9473.42	9218.7	18035.6	26435	88168.3	89868	0	31288.2	2428.86	4058.98	111571	13489.8	7839.55	9641.11	6488.82	4341.49	4265.11	11365.5	4654.15
0.34_175.0032m/z	175.003	0.34475	1.43628e+06	1.73633e+06	1.53844e+06	1.52419e+06	2.01259e+06	1.68269e+06	2.09228e+06	2.33575e+06	1.66115e+06	1.98955e+06	1.89675e+06	2.24462e+06	1.71113e+06	2.11813e+06	2.58289e+06	1.73128e+06	2.03632e+06	2.46697e+06	1.85732e+06	1.8513e+06	1.55658e+06	1.7543e+06	1.59169e+06	1.92011e+06	1.84528e+06	1.88419e+06	1.7434e+06	1.68487e+06	1.69167e+06	1.67431e+06	1.69739e+06	1.77981e+06	1.84034e+06	1.84026e+06	1.79357e+06	1.79553e+06	1.42354e+06	3.10512e+06	1.92366e+06	1.61292e+06	1.61544e+06	3.3114e+06	3.41247e+06	1.3839e+06	1.37935e+06	1.67793e+06	1.82861e+06
1.60_176.0149n	175.008	1.5958	1.89458e+06	3.75725e+06	2.27246e+06	2.19094e+06	2.54786e+06	3.21474e+06	2.21779e+06	3.35723e+06	3.48957e+06	3.22512e+06	4.30255e+06	2.67059e+06	4.33972e+06	3.02409e+06	3.42174e+06	3.25701e+06	2.14883e+06	2.34334e+06	3.09511e+06	3.13114e+06	3.59586e+06	3.12671e+06	3.5898e+06	3.08733e+06	3.70605e+06	3.29386e+06	4.6166e+06	3.21097e+06	3.50993e+06	3.77294e+06	3.44927e+06	3.96376e+06	4.94885e+06	4.95045e+06	3.31067e+06	2.38703e+06	1.27616e+06	3.79141e+06	2.43841e+06	2.32945e+06	2.30459e+06	3.79358e+06	3.49235e+06	914592	1.32945e+06	2.54613e+06	2.55483e+06
1.94_175.0460m/z	175.046	1.94147	12189.4	13630.6	11642.1	10543	6929.73	7020.81	11142.7	6383.88	9252.35	8596.29	13723.1	7376.51	3094.05	3792.94	10577.1	4909.24	8254.57	6591.54	17092	16849	9090.89	12170.6	7816.37	14656.3	10585.1	11351.6	1988.93	8778.94	9802.47	8575.05	5435.28	4448.77	7538.45	6185.07	8701.59	12023.9	15133.6	10530.6	7725.14	8465.8	7167.36	8960.14	11181.2	6480.32	9430.86	7362.77	7789.15
0.29_175.9896m/z	175.99	0.292367	3574.35	12310.8	3456.95	2583.87	8083.49	6775.86	5384.25	2719.41	13143	9586.36	12712.6	6983.7	9218.25	7723.61	4742.76	6408.46	6595.6	3158.97	6920.1	7371.43	3108.56	8113.84	3237.07	7148.76	8856.53	7781.64	4384.01	5878.39	3765.49	4009.56	5036.36	15161.5	11878.2	11999	5218.46	15547	3523.28	4987.72	9746.21	11205	11356	4630.49	4618.96	2738.32	2831.9	9363.77	3843.78
1.79_176.0037m/z	176.004	1.79482	6877.88	7726.91	5692.81	7255.73	6191.27	11209.7	10666.7	8319.52	4611.13	4329.72	4827.6	9801.79	9180.49	4471.74	4572.52	5020.22	5715.72	4160.18	6096.63	4716.46	15291.8	8836.05	14396.5	5467.22	3560.57	3229.77	10491.8	9955.18	9609.93	9513.87	8686.63	1809.16	1716.45	674.828	5032.11	0	554.544	11368.7	429.095	1198.66	109.22	13435.7	10134.6	3551.31	1256.38	0	91.0691
1.66_176.8718m/z	176.872	1.65865	28502.7	9662.73	5926.77	5112.63	5074.6	1577.26	3894.12	1639.44	214.049	506.711	617.912	1440.26	202.826	279.765	299.456	577.261	173.534	138.873	12452.5	10619.7	10872.4	7842.79	4035.22	2361.15	533.23	710.222	930.824	5728.34	2648.98	2086.27	1517.22	1346.02	81.6716	177.519	546.307	4766.5	7630.23	6452.66	3464.76	3635.01	2845.72	2595.14	1509.05	503.133	1789.51	690.318	18031.7
0.31_176.9652m/z	176.965	0.313317	116021	78443	108818	110297	212335	128228	75992.9	132732	66953	183419	69017.2	69589.8	111084	183961	127209	121484	67208	118024	282056	278844	139832	262399	136564	271475	238811	231311	115286	118303	197581	116032	117438	193105	188273	174468	175063	199066	202195	188128	186704	216794	206703	175806	174999	174506	166106	192832	137318
3.44_177.0225m/z	177.023	3.44308	18500.2	24745.8	19179.9	19204.3	32331.7	27562.8	20905.4	27230.6	22473.8	22515	23444.9	17670.3	23091.3	19826	23702.9	18436.1	10703.9	18088.9	15605.4	15603.9	18922.3	17717.5	22566.9	18767.8	17592.6	16024.8	16956.5	20060.6	18210.8	17820.2	17835.5	14278.3	12483.1	12846.9	12158.1	10886.4	15153.5	20901.9	22096.5	27983.5	24806.2	20783.9	19400.2	15273.8	13512.2	18964.5	16219.5
2.11_177.0743m/z	177.074	2.10668	34148.2	39100.8	38253.9	36880.8	41192.6	37440.3	39854.1	36937.8	29738	34699.4	28188.2	36109.6	36567.7	33253.1	33476.9	34862.9	34125.7	28808.6	34252.1	37516.1	37142.2	38029.6	37550.5	39195.5	28782.1	36309.1	34309.8	38881.6	35391.1	36535.2	34996.3	36207.2	35458	32490.2	33492.5	36513.8	38616.6	41141.4	38483	36450.3	36936.8	37024.2	37549.8	34646.6	35732.7	34576.7	37107.6
1.59_178.0338m/z	178.034	1.58532	3.51139e+06	2.8297e+06	4.35174e+06	4.32937e+06	4.0274e+06	5.53231e+06	5.94395e+06	6.19913e+06	2.49163e+06	4.43165e+06	2.88702e+06	6.11035e+06	8.02903e+06	4.70764e+06	6.0942e+06	6.33192e+06	5.70204e+06	5.28364e+06	4.36548e+06	4.41987e+06	6.29652e+06	3.62846e+06	6.38585e+06	4.09123e+06	3.94418e+06	3.59536e+06	7.90833e+06	8.45646e+06	6.90059e+06	9.27049e+06	8.50859e+06	7.42033e+06	8.10409e+06	9.34371e+06	7.14905e+06	2.12295e+06	1.34778e+06	5.69264e+06	2.33953e+06	2.02009e+06	2.08749e+06	5.73158e+06	5.07436e+06	1.145e+06	1.7054e+06	2.17738e+06	4.35185e+06
0.36_178.8230m/z	178.823	0.355217	4.14598e+06	2.34921e+06	1.64679e+06	1.52473e+06	1.24458e+06	943364	1.37995e+06	1.18109e+06	864547	801033	745816	764606	466559	461843	534315	335303	445551	426193	2.32404e+06	2.18484e+06	2.1051e+06	1.94248e+06	1.22396e+06	1.03285e+06	796995	641454	448654	1.07465e+06	930054	932709	743878	485870	423463	376400	271169	4.06008e+06	3.88304e+06	1.4497e+06	1.43627e+06	1.39975e+06	1.21096e+06	792908	681190	934001	829355	671476	2.90285e+06
4.88_178.8701m/z	178.87	4.88173	5028.1	20634.8	9750.67	5046.24	7199.77	6481.75	4626.24	4220.19	6296.55	1574.81	4501.73	1305.95	1402.28	0	0	704.971	0	0	11891.6	11024.3	4202.69	2089.93	13539.4	7426.15	1087.83	0	0	6531.99	2226.91	2844.56	721.131	725.476	0	0	0	56124	320.104	9458.11	6868.55	5980.55	6924.54	4025.68	2841.95	1115.56	1293.04	1227.95	7812
4.30_178.8753m/z	178.875	4.29752	6419.96	852.12	2020.66	2193.32	2785.89	331.977	12.5388	526.197	0	1756.03	0	510.117	353.622	6.87863	23.1104	35.1043	26.029	0	11049.7	3681.18	17625.2	8900.09	2655.89	2005.48	448.125	277.26	371.936	4615.78	681.37	0	655.053	374.771	0	94.8818	510.649	150.797	14867	8473.8	2866.61	5225.13	43.8371	11.334	1636.45	582.913	905.926	0	8932.76
0.23_178.8821m/z	178.882	0.229517	24306.1	18976.6	13540.5	16433.4	12491.6	13332.4	12950.8	10239.8	10678.2	9707.3	11546.9	10484.9	9497.13	9825.87	10982.3	8238.73	9979.95	11711.4	19827.1	24994	21920.8	18937.3	13354.7	12322.1	8939.54	9708.22	9288.74	14280.8	12501	13057.1	11111.6	10472.2	10909	9142.54	7926.6	2060.56	19238.7	16287.9	13264.4	11547.5	11142.6	9393.87	11178.3	12530.1	7449.56	8445.05	17352.4
6.00_178.9166m/z	178.917	5.99802	126582	188386	117499	120319	108334	124556	78873.2	5214.9	5079.76	860.242	3759.53	403.808	155.951	249.112	60.7035	428.651	197.783	28.968	177570	196488	146516	222067	158103	134801	231.984	472.282	58.5747	116910	70308.4	45901.7	6123.99	1546.35	473.663	94.4479	0.0451804	235812	133918	137646	215953	176765	160368	6293.21	3664.61	1139.53	486.632	649.434	107353
0.34_178.9432m/z	178.943	0.34475	97946	47887.8	87124.4	87136.4	45937.1	61017.2	67006.4	43661.8	40394	40351.3	46624.4	60967.2	52085.3	32742	37159.3	52744	53377.6	26728.4	77559	83249	48699.8	116050	50145.7	71864.3	97891	98801.2	42202.4	98634.3	97008.2	99264.5	94325.9	74035.2	74411.5	70126.1	85021.2	159613	83810.8	118182	134503	64160.2	59555.6	114307	112015	66702	67718.6	57404.3	104406
0.28_178.9629m/z	178.963	0.2819	10081.5	6902.09	8019.23	4875.66	6456.34	6082.27	5120.12	4646.35	5567.31	3941.71	4371.85	3182.9	2090.43	2049.04	2747.81	2154.19	1152.58	2635.21	10347.5	9776.75	7347.52	7496.85	7643.32	5672.38	4411.91	2489.05	3850.93	5511.2	4212.09	4413.6	3595.72	3210.03	2216.02	2952.75	1751.75	12859.6	6945.48	7445.17	4310.41	5820.66	5437.94	4628.95	3803.12	3624.51	3733.28	3153.26	8692.99
5.84_178.9664m/z	178.966	5.8409	93983.3	76477.8	74060.1	81196.3	89720.8	79507.6	80939.2	75427.6	72521.7	75866.7	72725.9	76714.7	63850.1	72519.4	61521	55623.5	53276.5	48263.1	88991.4	80651.8	96481.7	87303.8	86253.8	86669.1	80965	79250.5	67642.5	90848.7	82021.9	84932.6	78424.6	73075.2	77921	65559.6	58733.9	82420.3	127235	86916.4	89065.6	89288.7	90480	74210.5	73625.2	94964.9	99271.3	70663.4	98332.1
4.36_178.9664m/z	178.966	4.36035	91118	78085	97034.7	91465.7	77459.9	63401.1	66433.7	61766	47607.1	61413.5	39480.5	49674.5	42297.9	57114	41474.1	51273.5	38330.7	36942.3	90410.6	88468.8	99426.2	96147.9	89938.5	80041.2	55409.3	55673.1	50000.1	84193.3	80966.1	65209.6	59088.7	58804.8	52632.8	50519.6	44972.3	85686.4	104078	95432.1	86144.3	93555.6	77165	55883.9	55738.2	89399.9	79353	53151.4	100676
3.15_178.9666m/z	178.967	3.1498	25905.7	25467.8	22901.3	21839.3	18922.6	15982.9	18234.8	12271.3	10797.3	11292.7	8081.35	12984.1	8844.38	8523.27	9372.17	7683.57	9005.06	6136.7	26251.1	25987.8	27224.1	22775.5	22113.8	16146.9	9861.49	9283.68	7647.88	18064.4	15710.6	14701	13522.3	11370.1	10395.1	9534.04	6586.54	22089.2	28439.9	25409.3	21697.2	21106.7	13819.7	13519.4	12927.7	15216.5	12217.7	8740.34	27630.8
1.07_178.9832m/z	178.983	1.07443	109338	63743.4	112186	97752.1	109107	114954	87250.5	78424	56346.4	100677	65848	87218.7	105700	89226.7	71475.2	99045.7	56052.9	54956.7	211820	210362	127099	231468	114561	194316	217898	205047	114986	198700	204214	186787	181872	190573	187152	171626	199339	220014	168929	244326	202262	172189	169714	244752	249952	143535	151517	166145	202336
0.47_179.0511m/z	179.051	0.47045	2244.79	3098.8	3989.64	4817.81	3616.43	6806.19	2504.69	2916.03	1240.71	4212.1	4328.87	3518.23	5121.63	2948.75	2187.02	6232.43	2241.62	1518.78	2833.53	4933.66	3467.47	5504.65	2088.01	1310.77	7285.6	6560.38	1584.65	7536.99	6033.06	7255.48	5163.83	5083.9	6463.94	6075.92	6452.8	3283.9	3613.91	6560.43	6461	5076.14	4705.38	6305.06	7914.11	3370.47	4234.88	6106.25	4336.36
0.31_179.8612m/z	179.861	0.313317	731787	356586	230829	192972	159723	160849	163514	128972	112322	88451	94873.2	81089.1	70363.6	56346.3	54069.5	47589.7	35433.8	28200.5	446704	420641	436612	252065	242939	177045	87129.7	74664	74951.2	210151	168448	171684	138832	102044	101680	79769.5	44909	694032	410225	297473	160838	158591	138754	147116	120378	72420.5	64741.1	75798.9	578275
2.53_179.8651m/z	179.865	2.53415	1.17272e+06	396741	141452	63419.2	79118.9	50519.8	44487.5	33163.6	48175.8	84002.7	43663.9	77008.7	52771.2	91582.4	45239.6	64345.1	86824.4	39500.6	1.00321e+06	795864	590249	435808	156462	91529.3	54928.1	54848.9	87037.7	86308.4	40508.7	31597.6	34718.1	56386	73041.8	64833.1	55808.1	2.32019e+06	1.09465e+06	386012	148793	106590	56711.3	70943.8	62424.1	80633	100068	83344.3	917133
2.06_180.0095m/z	180.01	2.06478	5730.62	4107.37	2122.71	3672.37	2982.08	5057.48	2680.36	3280.25	6965.61	2844.62	1761.29	2125.57	2432.84	6365.14	3440.46	4209.34	2777.05	3055.22	3836.29	3710.14	1228.8	3479.41	4255.61	3645.2	2617	4210.06	2844.34	7390.67	2972.48	3244.92	1631.21	2915.31	2554.2	4403.45	2836.08	1474.09	5376.17	2532.87	1804.98	1680.24	1992.73	4061	5220.14	837.067	2909.61	2723.78	4102.4
2.05_180.0104m/z	180.01	2.05432	7090.51	9620.05	5238.98	9685.71	3493.94	8419.78	6374.31	9688.12	7427.72	3790.15	5971.57	7092.11	1998.18	6337.65	4589.5	5658.37	7157.88	4758.15	6865.49	3817.01	8642.55	6795.65	9197.05	4383.67	4853.74	4139.05	4415.99	8534.91	5014.44	5408.99	6202.47	7243.82	5475.95	6532.61	6158.52	5074.86	7274.93	6504.16	9302.61	5400.15	5066.19	5376.98	5877.4	4123.62	5520.41	6207.38	7804.34
3.14_180.0141m/z	180.014	3.13932	4602.49	8047.39	7428.48	5300.19	6972.74	7379.95	5361.75	6750.37	6826.24	5146.96	5946.85	6412.19	4513.9	6390.92	5398.83	4832.27	5962.24	4264.89	6066.62	6096.72	4988.76	5090.86	9032.25	7526.6	5984.88	5914.67	6668.34	6252.17	5752.24	5080.55	4526.92	4860.44	2664.17	5940.87	3577.1	4577	6285.39	9127.65	7730.5	7624.75	7963.77	8655.87	7696.29	5297.56	7730.39	5325.08	5028.57
1.07_180.0156m/z	180.016	1.07443	237056	227642	228605	207291	191821	191561	222161	201919	192637	166253	170811	196218	163636	168853	203729	166117	177561	177671	195856	193921	223942	215482	204470	187566	166313	173259	156462	216466	213556	183214	188222	177181	167275	166394	186556	197115	235176	201311	204242	202412	174125	196070	195819	175305	173165	170023	211126
2.16_180.0156m/z	180.016	2.15907	2985.97	3867.81	10402.1	4544.63	4416.97	3046.26	5673.26	2726.89	4681.97	4802.78	2167.28	3779.38	1487.94	1570.43	2785.12	4219.97	3101.29	3051.68	3633.3	2565.44	3175.66	2742.97	6964.83	3060.87	2687.43	3111.42	3744.39	5167.36	3401.07	3213.55	3448.64	3477.96	2763.83	3402.51	1938.17	2948.67	3780.75	6907.66	3472.75	5908.92	3702.02	2249.34	2588.81	4123.6	2309.91	2289.44	7130.74
2.65_180.0157m/z	180.016	2.64938	2788.46	6692.56	9732.52	10429.1	13050.6	10572.2	8239.34	9030.46	11623.1	14135.4	12466.3	12135.9	7177.71	15604.3	11729	4738.26	6630.68	6460.72	7306.95	9170.27	9484.84	14760.4	15155.6	19992.7	14708.4	28395.9	10339	14073.7	14317.8	12735.9	13189.4	11725.1	12500.4	12644.9	12682.3	5191.59	8108.79	41969.1	21335	22369.5	16826.9	40525.7	64372.4	24787.3	20089.4	17266	7114.78
1.21_180.0165m/z	180.016	1.2106	10943.7	15617.8	393.356	5079.15	19.3016	2353.37	4755.17	6414.47	10529.5	2887.97	2719.81	13287	2186.42	14624.8	9199.72	10597.4	7576.34	4714.64	7738.12	2421.07	20083.6	12443.9	7958.21	11157.6	1092.25	5814.43	2913.78	9886.21	14966.8	4632.38	7104.81	1075.27	8116.31	2822.73	113.617	2830.67	21615.8	13498.5	8217.46	13811.9	2353.88	247.724	869.064	9617.8	1580.15	1807.62	7546.65
2.73_180.0491m/z	180.049	2.73318	2.99766e+07	2.94302e+07	3.98533e+07	4.11882e+07	1.66548e+07	2.47809e+07	2.05822e+07	2.59201e+07	3.69249e+07	2.21672e+07	3.66523e+07	2.5985e+07	3.18022e+07	2.65144e+07	2.6463e+07	2.95493e+07	3.15193e+07	2.78401e+07	1.11294e+07	1.24725e+07	2.27991e+07	2.01562e+07	2.1035e+07	1.3074e+07	1.89019e+07	2.10569e+07	2.6806e+07	2.02928e+07	2.17477e+07	2.3702e+07	2.78935e+07	2.92934e+07	2.7822e+07	2.80048e+07	2.52568e+07	7.1885e+06	1.56418e+07	2.24058e+07	1.79295e+07	2.35554e+07	1.91605e+07	1.89366e+07	2.47552e+07	2.0061e+07	1.86774e+07	2.27064e+07	1.59867e+07
1.42_180.0583m/z	180.058	1.4201	4375.78	5037.71	5303.49	3798.74	5528.88	4204.35	4090.39	3161.82	3402.7	3431.38	2212.81	1808.9	3295.33	2689.49	3726.49	3062.7	1348.13	3024.98	6554.64	4600.25	6462.82	3797.52	5297.43	3697.03	3925.01	1957.63	3690	3282.38	3751.25	3715.47	3062.44	3354.79	2661	3469.96	1867.69	738.687	8337.04	6027.33	4464.52	4719.91	3441.83	2174.58	2631.48	3420.35	3236.07	2909.34	5334.38
2.73_180.0873m/z	180.087	2.73318	62870.3	72529.2	193768	223811	0	53943.8	0	66440.9	186923	34513.2	192688	58478.2	88301	74504.8	98975.4	77248.4	96457.9	75162.3	0	0	0	6837.39	0	0	19045.2	36509.1	91889.7	9804.29	30751	62666.2	110281	102763	92050.9	80751.9	57285.8	0	0	0	0	18266	8446.92	0	81159.3	29983.8	0	43538.7	0
2.73_180.1609m/z	180.161	2.73318	150818	154374	398545	479023	22545.5	125377	42574.2	157759	405646	90479	422450	149819	216244	155114	221470	183876	238215	170214	3823.72	5068.78	45825.2	34566.6	36645.6	13370.9	57882.2	88087.6	186884	58834.2	70360.1	123511	245228	243210	206005	192896	165379	40.5058	17081	53920.9	26115.8	71040.1	41767.3	28734.3	172691	71529	47799.2	99231	16740.9
0.36_180.8196m/z	180.82	0.355217	4.23927e+06	2.38516e+06	1.71116e+06	1.62717e+06	1.28727e+06	951063	1.39858e+06	1.2049e+06	871024	830348	700609	720028	423819	411329	432128	276086	260094	164233	2.35446e+06	2.21766e+06	2.17021e+06	2.00386e+06	1.27801e+06	1.09552e+06	830775	640237	459521	1.08367e+06	965161	959587	749685	462165	407054	376182	225511	3.6992e+06	4.04236e+06	1.46228e+06	1.51517e+06	1.44863e+06	1.27624e+06	781852	659053	1.01457e+06	917937	658160	2.98085e+06
1.22_180.8230m/z	180.823	1.22108	9596.35	3849.07	1337.34	1300.38	3640.7	2489.5	3372	3261.41	0	1414.7	3379.27	1325.81	0	3349.53	2884.07	1124.23	0	2155.42	6327.19	1848.14	0	2167.37	3971.81	0	0	0	1508.64	3250.61	0	0	4802.46	1648.53	0	1243.24	0	12378.1	5335.22	0	0	4611.42	3550.54	1610.62	1762.04	3016.65	0	2769.35	7938.24
0.22_180.9058m/z	180.906	0.21905	1454.24	2155.53	2924.47	5441.96	4147.1	4896.5	4927.66	4508.26	5103.51	6460.41	6996.86	8883.01	7398.11	11008.7	13199.4	12051.9	20481.5	26737.5	2470.48	2831.68	2548.98	4007.43	2535.31	4084.46	4328.53	6292.33	9210.65	5116.29	4454.19	4576.41	5494.28	8441.16	7274	8357.68	15444.9	41.5384	808.358	2841.89	3096.05	2776.93	3401.66	2626.31	5759.02	6938.52	4739.25	5095.09	746.038
0.26_180.9703m/z	180.97	0.26095	11349.2	9360.67	9905.39	8860.68	8525.7	9402.11	7289.53	7052.06	7994.43	6840.42	7160	7674	5963.92	7057.44	8863.06	5610.84	7168.41	7636.16	9838.17	9923.79	9126.26	9388.93	9553.76	7965.86	7954.26	6722.98	7906.05	9905.97	8799.69	6939.03	7712.19	7185.48	5515.77	7415.19	6910.07	3973.39	8348.87	8883.67	8427.97	8982.16	7113.05	6909.69	7282.27	8408.78	6343.59	7627.44	8801.69
0.71_180.9884m/z	180.988	0.7094	25731.7	25623.8	2955.18	8211.14	39547	17233.4	6049.3	6438.86	18244.4	44544.3	18503.6	5542.22	14892.4	27669.3	18964.7	20920.8	19100.6	25623.7	3714.59	2606.81	19457.1	3274.75	10256.1	8270.93	2309.02	7586.22	2296.85	3279.13	8132.71	2245.85	2823.11	2570.37	5121.87	2614.32	1547.83	3342.01	32279.3	7251.3	2865.8	8278.19	1880.81	3282.11	1703.63	2194.71	1834.53	3592.55	13345.1
0.48_182.0042n	180.996	0.480917	344870	560623	328666	328002	1.09738e+06	702700	386528	388799	398128	1.0308e+06	509628	363112	528565	940347	387637	585357	288528	317998	162645	162857	184096	187898	166198	146158	178980	182051	166321	60154.5	52990.4	43485.3	47338.8	84675.3	84157.6	86059.1	50448.9	91833.2	93689	195592	75489.8	85752.7	88351.4	198074	192449	58993.6	67386	77459.9	53709
1.89_180.9980m/z	180.998	1.88908	10304.9	6545.59	6051.43	5627.95	6935.19	4394.18	5772.6	4486.43	1701.34	3635.99	3997.36	2846.75	2865.34	3426.03	2060.45	1561.28	3361.18	1734.6	4801.91	5453.13	9156.58	6303.21	5078.54	3866.14	3256.47	952.034	1555.58	5205.33	6668.66	2939.58	5211.79	3454.19	5655.48	3507.64	3609.34	7139.43	14383.5	8927.08	4768.72	6824.77	6485.81	4783.37	5984.92	7478.04	8707.38	3138.99	10876.3
1.51_180.9985m/z	180.998	1.51437	3732.62	624.449	3395.05	858.885	2118.61	2731.92	34.3016	3648.34	0	2241.7	105.635	1715.24	2579.7	1746.62	646.829	803.639	1.52507	285.37	1212.04	2530.51	927.746	1678.93	1202.5	1273.98	3598.17	1767.37	787.289	637.291	13860	1808.13	1125.4	64.25	39.5082	928.692	1292.3	3069.73	90.7182	729.597	2724.81	16638	1267.98	2984.41	354.519	33009.7	66320.6	3010.21	395.769
1.60_181.0002m/z	181	1.5958	91399.6	53210.2	96259.7	83766.8	109575	103984	77268.8	70847	41141.5	123684	50256.4	83714.8	117458	103910	61233.4	86318.2	72394	37363.8	106998	101872	77467.1	156533	70174.6	101457	148292	130598	69767.6	166880	136610	178232	169347	103306	124561	118488	115622	161026	94657.8	117520	133887	144806	133818	109838	91599.9	13802.2	28809.2	144746	152616
0.24_181.0065m/z	181.007	0.24	9662.04	8545.4	7893.73	7302.19	9606.36	9177.36	9721.4	9922	10425.8	5776.43	8761.2	8828.58	9498.27	9970.97	9585.09	6387.21	8702.85	7362.2	9811.03	10004.7	8788.08	8434.43	7668.78	10879.3	10245.9	8030.63	9248.63	11339.2	9922.32	9790.15	8591.49	8652.95	5875.31	7999.04	7561.65	4090.26	6272.7	14700.3	9210.89	9603.53	9798.37	9201.18	11299	9819.21	6057.35	7810.42	11079.5
1.01_181.0093m/z	181.009	1.01395	5412.09	8045.08	3953.06	1298.74	2797.66	123.739	6366.9	2048.8	4553.59	4891.37	1556.83	4825.38	1858.92	3742.09	3115.14	6810.5	674.458	0	3084.82	4436.76	3601.9	4044.7	3033.12	3581	3755.02	5242.22	2729.44	6337.54	3557.96	4711.71	8372.76	2137.8	1252.28	2685.4	4680.63	2302.84	4705.92	3389.89	3121.57	2934.25	1522.5	3609.42	1277.7	2085.78	4550.95	2827.08	2216.74
3.39_181.0116m/z	181.012	3.39072	1141.55	3579.61	5054.88	5613.24	2958.41	4430.55	1317.92	3433.68	1446.05	3050.27	2335.67	1451.56	1861.61	1712.83	981.339	1371.95	838.987	679.918	2664.49	1674.98	2907.37	3752.43	4859.65	2209.23	254.87	1875.95	1075.74	3907.75	1657.7	3027.07	2472.31	365.671	1803.85	1292.98	971.267	757.319	1672.86	4060.79	5456.33	4193.94	3795.5	3228.07	3097.77	1893	2447.53	2220.68	3086.88
1.38_181.0167m/z	181.017	1.3782	2594.77	2209.35	1210.25	1363.3	1773.97	8.51561	885.657	1678.95	1533.33	929.731	712.167	676.861	2212.28	1513.9	1423.33	954.062	1309.85	1262.67	1842.18	2585.73	3785.33	2238.42	2066.61	977.577	1784.73	1522.98	790.892	21.6338	940.085	625.292	252.233	1020.74	81.284	0	0	1177.26	2907.76	415.02	2438.7	2336.61	1130.69	61.2209	547.216	665.48	446.414	1078.08	3031.88
0.32_181.0306m/z	181.031	0.3238	22018.8	23099.9	24880.7	25401.3	14534.9	15984	18336.5	16760.1	21080.1	12691.2	23904.7	15925.5	13555.4	11803.2	14007.6	13522.2	12661.1	14344	14241.8	13149.9	23455.4	14763.8	25182.3	15311.9	16103.3	14920.7	20112.9	10878.7	12848.3	11626.6	13689.2	14401.2	12376.7	12275.4	8419.36	24449.9	10836.8	27899.1	23439.8	11340.8	10205.1	24443.5	25492.4	13847.3	12619.4	8724.92	13610.6
1.60_182.0397n	181.034	1.5958	396492	461261	415344	410532	427369	378748	424738	455681	395416	397229	463225	426149	434978	378017	432417	364736	359417	346430	569993	562184	258006	527558	244197	563343	514108	470191	218438	337507	552986	350838	341715	345932	370738	379736	524831	375589	379942	428786	354535	379291	385561	380355	350130	235506	296203	358335	361277
0.47_181.0664m/z	181.066	0.47045	2220.53	2856.62	2958.76	3416.43	7979.91	10135.1	1505.89	1054.89	895.225	7936.34	2077.68	2267.82	8765.09	6566.88	2407.16	6774.79	1300.59	640.556	4047.06	2726.03	12189.9	5713.51	11624.7	935.854	9871.23	6409.2	12184	15793.4	3451.25	19417.7	17465.3	13097.1	9295.2	9517.3	4484.75	4169.98	2159.4	1186.22	4769.29	7674.85	3631.17	4798.24	1225.25	1795.1	2555.77	5577.55	4342.69
1.61_181.0753m/z	181.075	1.60627	15031.2	14470.6	17532.8	12862.9	13652.4	13858	20291.4	19826.6	14844.5	13842.7	17544.2	21384	16853	15551.8	19174.4	13674.4	16608.4	17053.2	19356	17144.7	16568.6	16030.1	17288.7	16157.8	20376.5	19760.7	18140.8	20586.8	15798.9	20974.1	17772.2	16262.4	19249	19264.6	16238.3	11229.8	12538.5	14968.3	16198.8	17084	16041.9	14181.6	12630.5	4194.48	4849.43	13668.4	13794.4
1.95_181.0781m/z	181.078	1.95193	8640.6	15348.5	8197.9	8519.74	5919.73	6278.25	13338.1	12738.6	8908.18	5936.48	12756.5	14102.7	6813.44	5784.67	13182.6	7254.23	11214.4	9953.11	14652.3	17225.4	7951.69	13615	6686.87	10427.3	12412	10133.2	8789.23	12254.6	10690.6	9991.84	10600.2	10130.1	11216.6	9345.3	9330.59	9877.22	9291.23	9475.64	9877.6	8602.06	10157.9	8272.41	10491.7	3499.78	3843.15	9903.43	8761.63
0.29_181.4858m/z	181.486	0.292367	0	11697.5	0	0	3277.75	12434.4	12399	1053.82	14530.5	0	15544	16824.9	9078.3	2165.24	2536.52	5308.44	10204.5	0	0	0	2397.23	0	2568.25	0	0	0	4701.67	2144.96	1997.5	2549.7	2324.94	4006.5	4304.34	6590.87	0	0	0	0	0	0	0	0	0	0	0	0	0
1.92_182.0146m/z	182.015	1.92052	239450	145470	260669	281927	189651	199061	141517	251155	153739	189850	163831	149888	204380	173709	222787	176068	116223	187027	87058.9	81367.6	130922	78605.1	139108	96564.8	82085	78448.8	137464	154077	137081	156656	164938	143683	152344	143145	105986	229482	193426	211185	231712	233516	240145	220131	230488	65298.7	110166	236613	130906
3.46_182.0147m/z	182.015	3.46403	780.056	808.243	4652.41	1527.61	1772.82	253.16	749.488	1666.33	1216.96	259.921	1085.13	1606.39	1285.83	465.838	782.823	1801.21	295.454	1170.18	553.28	636.744	1708.21	0	2890.17	535.122	614.476	631.272	221.301	121.325	522.875	83.4409	892.683	194.365	577.849	571.899	1354.97	348.781	1224.35	2880.73	2623.02	1971.32	146.461	1850.16	732.825	593.572	146.064	595.137	852.648
2.76_182.0148m/z	182.015	2.7646	67129.1	60216	67214.4	62036.2	55741.3	66423.9	45126.3	66892.2	53495.4	52732.4	51570.4	36241.4	59799	49386	55650.5	49136.2	30619.6	43917.5	52315.3	45310	60557	46389.2	57766.9	44492.5	35910	38318.3	39105	47210.1	48141.1	52864.8	56004.1	45289.6	40296.6	42107	34908.9	55429.4	67246.2	78626.7	68097.9	71379.5	63461.1	72422.6	67234.6	47685.1	57050.9	59440.8	57106.1
0.44_182.0249m/z	182.025	0.439017	203904	283596	196270	197766	526122	463351	321844	509159	240802	521507	289013	332480	437062	543135	562433	485066	308419	558497	592535	575457	296587	538580	281675	569169	534942	560835	293855	323420	524845	308855	322599	551893	534517	539278	577264	69215.5	71850.4	113109	74270.8	80646.9	78166.8	112992	120328	59056.8	52888.3	80485.9	80345.4
1.15_182.0325m/z	182.032	1.14775	1404.4	1855.54	1167.11	921.236	653.777	677.844	975.294	2015.3	2806.84	1212.12	139.209	1778.55	208.172	1330.03	1649.81	1233.85	1793.59	1970.16	3050	236.303	1399.6	12.0743	1297.99	2327.82	2592.01	1704.05	812.965	1476.47	2128.26	2313.52	1367.86	1446.13	2912.65	833.88	317.371	2124.72	1250.22	572.378	1383.59	293.347	1397.18	1057.53	1068.06	1375.29	1692.68	1550.19	267.548
2.73_182.0558m/z	182.056	2.73318	176716	170468	212721	222333	111464	162657	142595	158557	193592	141080	197038	164971	198687	159944	157824	188890	184871	163899	127977	137592	163993	155016	155177	147936	138128	142666	176960	152686	175864	171666	204341	199183	187385	183398	202162	73411.3	131983	156083	140520	172914	141121	127634	159032	140211	135838	163839	132061
0.49_182.8037m/z	182.804	0.4914	3.32111e+06	5.22943e+06	4.01571e+06	4.64785e+06	3.81561e+06	3.29423e+06	6.38358e+06	6.51972e+06	3.38014e+06	4.82409e+06	6.78292e+06	7.32122e+06	2.67803e+06	5.13582e+06	9.76614e+06	4.76565e+06	8.18883e+06	1.07026e+07	3.44165e+06	3.60135e+06	3.12539e+06	4.22868e+06	2.5588e+06	3.16133e+06	4.66735e+06	5.79459e+06	4.58463e+06	3.8675e+06	3.21617e+06	3.83423e+06	3.82715e+06	4.09006e+06	3.56226e+06	4.01208e+06	6.23813e+06	243715	3.09667e+06	2.98193e+06	4.48828e+06	4.13861e+06	4.07031e+06	3.66121e+06	4.2331e+06	3.68271e+06	2.82927e+06	4.80593e+06	2.59036e+06
3.31_183.9766n	182.97	3.30692	622300	645877	312468	126332	114843	75560.6	86048.2	66786	58562.2	23464	45319.3	22866.7	13305.4	8862.06	17007.3	7818.24	5902.55	5917.72	1.0413e+06	974696	758954	581548	372268	242550	59975.8	34014	16683.5	173801	58811.2	70959.9	46320	23388.7	21569.4	17235.5	6105.15	481692	525078	473348	242915	188279	95330.9	71451.7	44095.8	15704.4	21336.7	26459.6	690018
0.29_182.9815m/z	182.982	0.292367	45284.8	48961	38613.8	33732.1	39170.4	39261.6	37920.1	32445	38353.6	33408	40787.4	36077.9	33035.6	33103.4	29894.5	28104.2	29471.7	25984.1	45807.1	42007.3	36956.3	46701.9	34727.3	39673.5	37875.6	32406	27426.3	39790.9	34973.7	31019.3	31732.8	38830.2	38983.1	35382.6	28985.9	80451	50689.5	37618.3	73530.2	57372.4	50165.7	26958.6	26890.3	41853.9	38753.6	50011.2	37687.5
1.94_182.9816m/z	182.982	1.94147	10986.8	8950.68	9665.34	11945.1	11432.8	9366.02	10369.8	10912.6	10246.3	8666.09	6570.18	8411.94	10676.5	7081.98	8389.12	10488.8	7140.91	4235.75	21848.9	19161.1	13286.9	20277.1	15661.4	21697	20259	16959.6	12736.3	16127.6	20053.6	16173.6	14881.3	17584.5	19890.4	16257.5	13357.7	13915.2	14962	14704.7	13603.3	15521.4	15466	20402.5	16767.6	4079.54	7129.77	17841.6	18275.4
1.25_182.9880m/z	182.988	1.2525	496487	507132	500232	536567	617017	539077	668106	599246	529193	698004	643034	651059	520806	689216	735572	573726	595750	629625	560630	557672	482107	574349	515701	593113	714810	649590	613151	578383	636741	583841	642189	651499	563897	577588	616142	503856	445289	469227	583971	534090	539700	556229	560696	671804	636495	563169	415607
2.17_182.9887m/z	182.989	2.16953	4132.37	6845.75	7447.87	7299.12	9302.7	5588.22	6126.05	5368.24	3703.37	5059.58	4470.28	5696.39	3002.66	4826.65	2626.43	3397.42	4066.15	3493.21	5018.31	3740.48	9029.88	9023.2	6399.5	7243.04	4746.73	3735.68	5795.11	8495.65	6347.03	7842.68	6721.23	5693.34	4786.12	3810.56	3449.3	1661.04	3452.63	8698.8	5869.65	7812.07	9552.99	6644.91	6204.03	4324.37	5592.89	4819.98	6628.76
3.30_183.0027m/z	183.003	3.29645	19719.1	23471.4	20713.6	16704.3	22389.1	22000.6	22768.9	32458.5	25228.2	25050.1	27746.4	27497.9	27184.2	27072.5	34186.7	28994	28352.7	36360.3	24950.4	19655.4	23612.9	19033.7	23883.8	26756.6	30687.8	37226	32331.5	26297.5	22132.4	27123.5	25179.6	23658	26774.1	27308.7	28898.2	12339.9	14941.6	15784.5	18106.2	24823	20001.3	19450.1	23850.1	15150.8	17243.6	22639.6	20462.7
0.32_183.0087m/z	183.009	0.3238	34837.3	9726.55	28299	31598.6	27986.6	48080.1	14218.5	13599	14220.6	25010.7	12094.9	13805.9	39567.9	28875.8	12682.9	46116.3	9395.08	8666.78	19179.1	16135.3	23406.7	23986.4	23860.9	15819.8	21312.4	17883.9	20413.7	25135.6	35756.6	22025.8	21203.7	16346.3	12943.4	10924	30184.3	18085.3	27296.3	10807.4	17786	20157.1	17327.3	5252.26	6477.02	24208	23559.1	14684.1	37792
0.23_183.0184m/z	183.018	0.229517	7246.76	9674.01	6826.87	6961.63	8608.56	4819.6	9835.86	9173.64	7301.22	5703.06	7147.39	9022.73	7487.9	6345.75	7245.48	7318.26	6683.84	6425.02	7088.8	9348.39	8595.53	8716.82	8308.71	9272.5	7789.8	6403.6	8305.48	8866.11	7710.93	7962.25	6983.25	6478.91	6757.81	5467.29	6989.94	5863.21	9641.39	9521.61	10726.9	9834.13	9948.97	8527.56	7885.32	8151.66	9423.95	8712.13	7866.76
2.36_183.0232m/z	183.023	2.35808	19750.1	32393.9	25712.7	26059.6	24322.4	22281.2	29536.6	25958.9	31275.8	27058.4	32525.8	27171.9	23212.9	23494.1	24724.1	23240.1	21208.7	21491.1	27138.9	26676.1	23410.5	26578	26936.2	34133.6	24313.8	25380	25708.5	27369.3	31112	28113.3	28484.9	19939.8	19369.4	19338.2	21442.2	16954.9	16904	21175.8	21844.2	23948.3	21313.6	20978	22379.3	25007	21348	20938.6	16056.4
0.71_183.0239m/z	183.024	0.7094	4794.79	4422.7	2680.64	4005.38	5289.95	6741.44	3671.16	4816.89	1983	8134.74	883.797	2078.97	2564.64	4290.37	2648.73	3342.15	1790.88	726.408	5144.5	7166.82	2524.45	6149.43	3106.26	3302.4	2916.57	4874.4	3672.58	4505.41	5702.82	3766.2	3484.01	6262.96	4521.39	3618.03	7420.81	1097.38	8562.3	3504.33	5102.81	5180.92	2288.96	2925.88	291.535	5874.58	7670.1	1582.05	5619.42
0.91_183.0285m/z	183.028	0.909017	3049.31	3361	3399.89	1542.64	4235.25	1049.57	3005.83	1004.99	1012.64	1693.87	1303.09	2235.58	1250.27	1464.1	1055.35	1654.01	1123.95	374.57	3586.14	3443.81	1399.86	4086.78	3601.12	2410.74	3109.61	1225.96	552.633	3508.52	1466.48	2296.15	2569.01	524.02	1033.76	2301.81	3462.41	904.122	1376.81	2051.54	3267.33	1123.02	3568.54	376.398	251.233	1309.16	2679.29	133.191	5488.44
1.93_183.0515m/z	183.051	1.93098	6049.28	4536.16	6706.15	3981.36	3475.73	3814.7	3077.83	4520.7	2457.94	3497.24	3687.65	3637.14	2598.08	1958.6	4415.67	5030.45	3532.57	2624.7	7055.86	6361.93	7178.82	6771.04	6421.16	3115.02	3773.13	5122.13	3098.05	5295.74	4032.52	2770.07	4452.57	5619.38	1502.1	3433.27	6265.31	6133.79	4323.67	4585.35	4359.24	3250.36	4429.41	5313.96	4238.54	1188.79	344.082	3579.45	7282.72
1.59_183.0515m/z	183.051	1.58532	4880.67	4158.31	5758.38	4672.36	4927.76	5536.48	3080.47	4241.35	4322.2	6920.5	3563.15	4053.14	6255.91	3549.2	1266.95	5081.95	3458.98	4811.36	38.5377	2756.18	3586.72	4735.59	5788.81	3609.51	4600.17	6617.27	3591.36	6892.55	7561.89	5975.08	3425.25	4729.31	5956.98	6237.11	5651.77	5372.84	4100.99	3911.39	4464.15	2643.83	3671.04	3407.2	4370.95	1644.8	1766.88	4160.2	4035.76
2.10_183.0603m/z	183.06	2.09622	45935.6	41385.8	44186.4	45684.7	49727.4	59811.6	55170.8	49273.9	33797.6	50127.9	42256.8	54343.2	57569.6	50920.3	50288.8	58663.9	49658.9	44399.8	33604.8	34677.2	51965.9	39621.3	52165.4	35084	39030.1	39056.5	50267.8	41556.9	32836.3	39856.3	41433	32194.3	32352.9	32843.6	33976.2	31973.5	23990.7	28284.8	31392	30485.6	32830.8	26210.1	27534.4	27247.5	24327.9	30810.6	31158.6
0.22_183.0846m/z	183.085	0.21905	3419.45	3007.71	3357.97	3298.88	3860.33	4384.23	3697.45	2105.17	3969.07	3142.01	2972.75	2554.83	1918.21	2625.82	3034.07	2910.24	2795	2414.8	3776.45	4255.8	4077.99	4633.81	3960.94	3012.86	2492.96	3613.63	2668.43	3204.85	3688.41	3332.18	4937.01	4282.64	3747.75	3709.94	3074.62	3628.37	3444.91	2932.28	4347.94	4575.8	3471.18	3290.36	3304.99	3356.29	4052.35	4675.37	3394.72
2.57_183.9536m/z	183.954	2.56558	607816	222842	321522	176570	69096.7	110794	123435	39971.1	39969.2	27510.2	41155.5	71053.5	44940.2	22547.8	20670.9	29047.1	41904.5	8011.62	216047	194798	178258	149721	128357	82430.2	33446.6	28763.3	29255.1	55313.7	29237.4	30240.9	27065.9	21344.9	21551.5	20225.7	6814.89	301472	221666	121704	107826	106746	74419.2	38476.9	37522.1	21287.5	26911.1	39003.7	227735
1.55_184.0344m/z	184.034	1.5539	120.496	368.332	111.255	218.313	208.549	1914.85	1241.15	570.04	348.299	25.7785	1602.9	1459.34	435.363	1209.47	2748.86	778.026	1620.47	679.832	1842.58	199.313	1792.58	3104.69	1498.19	2812.18	1842.03	1670.44	383.272	1492.06	3835.01	1215.15	795.589	1162.11	684.769	449.826	1003.13	2487.59	223.836	457.219	3177.76	6434.8	2695.05	398.007	1027.46	662.542	322.976	0	1677.79
1.07_184.0408m/z	184.041	1.07443	13216.3	27927.8	16294.6	15921	12689	18673	43471.9	44576.9	32358.4	14708.4	31854.1	43715.9	15737.1	14454.4	49582.8	15936.9	34584.8	44630.6	15929.9	13499.4	17401	18897.2	15037.1	17344.7	16800.5	18519.3	11297.4	14872.2	22215.5	16393.7	18447.5	16577.2	16966.2	13043.9	10917.8	17048.1	13710.3	14340.2	16869.3	23479.2	15597.2	12353	15711.8	16827.7	11272.4	12980.9	14634.8
2.09_184.0625m/z	184.062	2.08573	2042.28	3366.92	4128.92	3917.62	2081.86	4626.38	4328.2	3165.59	3525.6	4371.03	2114.84	3995.9	3403.53	5031.03	3230.04	3989.11	4479.48	1163.38	2883.2	3506.38	3410.37	3883.29	4811.04	2625.59	1875	3230.29	5053.48	3844.03	2820.47	1973.22	3833.3	2426.81	2804.72	3375.68	2622.58	3644.01	2112.61	1860.58	2709.83	3005.94	682.609	2334.92	1584.04	2620.69	1923.76	1731.63	2211.25
2.93_184.0803m/z	184.08	2.9322	19203.8	99149.1	39265.8	50526.8	53569.3	45962	80980.5	99624.7	109784	77204.4	126434	111391	71702.7	86789.8	115738	86306.2	136578	159246	11286.4	16360.5	25572.6	24449	27540.2	19911.3	21131	29464.8	32586.4	29250.6	21600.1	29468.9	41274.3	28952.2	26327.9	26768.8	26515.2	2753.21	13523.3	35086.9	40081.1	33079.7	31825	27554.7	41196.5	31771.5	26881.9	34182.6	14575.6
0.49_184.8019m/z	184.802	0.4914	1.26186e+06	2.06148e+06	1.56141e+06	1.84549e+06	1.48747e+06	1.25964e+06	2.59226e+06	2.6225e+06	1.30699e+06	1.9003e+06	2.72457e+06	3.00107e+06	1.0042e+06	2.05709e+06	4.0509e+06	1.88643e+06	3.37282e+06	4.42806e+06	1.33684e+06	1.37832e+06	1.18584e+06	1.6444e+06	964688	1.22281e+06	1.83608e+06	2.31484e+06	1.79157e+06	1.50345e+06	1.23611e+06	1.49401e+06	1.48845e+06	1.59256e+06	1.39197e+06	1.57586e+06	2.52132e+06	74923.4	1.16661e+06	1.13866e+06	1.76381e+06	1.62589e+06	1.58944e+06	1.41545e+06	1.67179e+06	1.44628e+06	1.08107e+06	1.89429e+06	966495
0.24_184.9713m/z	184.971	0.24	3154.83	6095.59	2720.5	1797.44	4359.76	4745.44	5631.85	4068.75	4428.2	3989.79	5863.9	6436.5	3010.89	4535	2944.06	4993.3	6264.26	2933.72	2799.16	4711.78	2367.53	3619.2	4118.5	3157.51	4318.51	4269.43	3476.52	3682.99	2542.21	3983	2957.5	4621.87	4043.44	3450.46	2974.15	4936.42	3902.23	2831.34	5380.8	2765.96	4776.28	4424.07	3972.52	2161.41	2808.42	4036.72	2631.59
5.83_184.9768m/z	184.977	5.83042	30980.1	28473.3	46334.4	56518.6	63279.5	57646.3	66627.4	75411.3	86627	89806.6	90021.7	95301.5	96238.6	102255	101595	93836.6	88523.5	80743.5	27392.1	32581.4	44213.1	31373.3	53979.1	53248.4	87807	92393.8	87989	62337.9	71457.5	70869.1	78851.9	91825.3	98579.6	97865.6	91891.9	34934.1	33782.4	43090.4	44376.5	51663.4	59316.3	74781.1	78603.3	101873	111819	93044.9	38578.9
1.97_185.0315m/z	185.031	1.97288	600018	318153	394560	294352	469709	280007	236193	289260	191749	100535	520708	380998	127076	197987	366209	223330	205619	441495	394182	373004	358269	268264	130136	388830	341368	363212	213550	349370	284505	254721	267242	258583	176946	199286	484779	283441	781552	171532	225667	116106	324353	178149	215917	61876.9	72103.7	218985	299083
2.82_185.0393m/z	185.039	2.81697	306029	313502	260286	211188	180402	192211	230186	272642	307540	169278	309287	218287	204884	192498	237945	172096	176838	197719	147163	121763	109859	139794	113862	112471	147017	125144	97809.9	124778	119581	122846	127301	111318	117127	116440	101395	243026	126347	134322	171424	145854	146046	154645	127911	78538.5	93033.8	148274	178005
0.22_185.0597m/z	185.06	0.21905	10299.8	8480.82	8618.84	9244.5	9312.44	8971.1	9093.07	9188.33	6957.42	6692.77	7080.06	9127.83	6382.67	7115.15	8789.57	6448.56	8450.61	6343.61	10035.4	9975.31	10187.2	10484.9	9578.7	7270.48	9595.17	7376.18	7872.21	7695.37	9049.96	8255.83	6856.55	7464.39	6686.14	7882.3	7527.2	9742.55	8889.61	8564.74	7911.63	8907.79	5929.08	6762.11	6868.31	7878.42	8306.75	6719.69	8936.06
1.49_185.0622m/z	185.062	1.49342	32488	28490.3	31430.8	30503.3	26367.9	25088.3	25176.1	18572.4	17682.4	20639	22583.5	21929.1	22364.6	23118.9	16379.3	22181.1	20788.5	15963.3	27036.6	21457.4	17705.5	36265.6	15921.4	25024.2	24888.1	30543.1	17460	23653.9	26370.3	25109.6	28850.4	26775.5	24948.4	25711.2	22307.6	23769.2	25558.6	26479.1	27726.9	22068.1	21170.2	20682.7	19339.3	11651.5	19785	19828.5	26648.8
1.92_185.0669m/z	185.067	1.92052	19269	16198.2	16528.2	15435.6	15182.5	15725.5	15014.8	15221.1	13095.5	14100.8	14263.2	11947.1	10513.9	12703.3	13172.6	13196.9	12126.6	12841.2	25291.2	17885.4	16743.8	19078.9	18611.2	17761.4	15637.9	17746	13617.6	18115	15991.9	13689.6	13280.9	13872.4	16307.5	14276.6	14656.3	15371.5	21933.3	16985.4	13702	16489.8	10602	15274.1	14990.4	14887.5	14648.5	11908.3	15380.1
2.75_185.0769m/z	185.077	2.75412	13163	16183.5	13382.6	11919	10274	13602.2	10869.9	12637.2	17405.5	6386.56	14391.3	8629.25	8333.04	9423.54	6783.74	8432.12	5058.77	3688.34	9828.28	5587	5363.69	9921.29	9784.25	6984.76	8188.72	9021.26	5184.76	8654.29	8533.92	11343.6	12377.7	6776.39	7822.8	4082.31	4495.78	13868.7	7166.32	11147.1	8582.36	8020.26	10040	9767.86	10247.9	4722.32	7236.22	6494.42	8721.2
2.97_185.0906m/z	185.091	2.9741	3360.16	4913.1	3109.17	1994.79	1497.75	3739.57	2974.07	2039.88	3621.03	2998.7	1558.44	2253.5	1999.52	2588.97	2691.9	1238.09	1802.13	38.8812	2757.81	2852.61	2515.31	1748.43	3127.97	1571.23	1153.72	4521.77	1900.14	2455.74	1787.26	2683.16	3068.59	2800.08	2038.58	3171.28	2825.35	2621.48	1850.82	1894.59	1970.83	3420.3	2719.11	1133.08	2448.24	3454.95	3330.17	1578.1	2362.46
0.21_185.0928m/z	185.093	0.208567	12733	11948.5	11291.5	13415.4	10688.4	11863.1	10828.3	10592.9	11834.9	8651	10977.7	11677.4	10254.6	9238.87	11402.7	8000.31	9023.3	8996.55	11983.2	11744.5	11064.5	12469.6	10368	10453.6	11393.4	10880.5	11064.9	12909	10647.9	11516.7	10112.9	10372.6	11022.6	11044.7	9982.38	12346.3	13697.3	11881.5	11479.3	10989.1	10745.4	10001.4	9950.13	10277.3	10055.7	10966.2	12404.2
1.26_185.1012m/z	185.101	1.26297	3848.93	1825.58	1341.27	2500.47	959.539	2867.46	1559.73	462.661	1886.46	1074.87	1153.66	393.087	2877.28	1816.7	2083.94	2149.21	957.316	1020.44	3635.7	2990.44	1764.13	3577.46	5223.3	2365.96	2578.84	4355.18	3396.04	2934.5	3196.23	1160.65	4072.81	4083.98	3863.46	2625.76	2091.92	564.802	1941.35	2701.99	1544.37	1904.29	3088.41	729.647	1231.53	3231.58	2737.97	2132.9	2196.36
0.29_185.5496m/z	185.55	0.292367	0	0	0	0	0	0	7051.23	6659.9	0	0	0	4181.57	0	2251.48	6660.26	0	5256.77	5028.3	0	0	0	0	0	0	0	0	0	0	7237.23	0	0	0	0	0	6690.42	0	0	0	0	0	0	0	0	0	0	0	0
0.96_186.0371m/z	186.037	0.961383	890198	1.21413e+06	924258	914251	636132	1.25193e+06	703794	1.478e+06	1.34664e+06	645019	1.42804e+06	774961	1.44871e+06	705593	1.76758e+06	1.45324e+06	743794	1.78031e+06	2.55873e+06	2.42754e+06	1.41174e+06	1.14632e+06	1.44112e+06	2.56638e+06	1.22397e+06	1.28449e+06	1.80396e+06	1.59325e+06	1.43855e+06	1.57425e+06	1.69168e+06	1.34028e+06	1.39037e+06	1.33317e+06	1.73382e+06	953965	563732	811137	949958	777833	792159	890336	949747	739054	803702	882220	607969
1.48_186.0375m/z	186.038	1.48295	4315.99	5516.28	2188.98	3063.88	4072.98	3004.76	1135.81	2953.69	1575.72	2494.81	2370.71	2103.79	2427.65	1568.01	1298.35	2031.9	3445.96	2157.4	6204.67	7409.57	4858.14	3078.35	2715.41	1565.99	452.95	3383.6	5153.8	5006.27	4044.07	4292.33	3450.12	3433.46	5024.95	3798.39	1953.35	4240	1184.21	2381.32	4816.48	2991.18	2677.09	4808.78	3041.75	2809.25	6457.92	1596.39	2405.13
2.47_186.0375m/z	186.038	2.47348	22174	25948.4	18265.4	13578.5	12165.8	19851.3	21279.6	21417	16098.8	11557.6	18137	23170.6	23591.3	16290.1	25458.1	28199.5	21243.4	28452.3	17983.2	21004	18035.3	23375.2	16809.3	17107.6	16611.3	19985.3	19066.5	25264.8	18483.3	27549.6	29717.2	19948.1	20581.8	18588.7	21459.3	23261.5	15770	18687.9	20080.7	15059.9	17256.7	16868	15362.4	15026.8	12117.2	20984.1	26673.8
1.66_186.0973m/z	186.097	1.65865	60280.7	92748.8	62896.9	62895	95097.5	98005.1	104005	95292.9	78776.2	84474.1	81731.1	92538.5	86879.1	84120	79986.7	89882.7	80207.4	70462.2	55680.9	49532.7	94220.9	89072.4	93635.1	58437.1	66518.2	79698.6	82580.7	65737.4	97959	58019.7	60179.2	75440.9	74506.4	80396	88452.7	67573	159132	111707	71556.7	108646	109000	102131	101022	96747.5	141408	92732.7	87982.2
0.31_186.9856m/z	186.986	0.313317	1.81085e+06	3.42924e+07	1.74008e+06	1.74629e+06	1.93437e+06	3.34437e+06	2.79936e+06	2.14904e+06	3.10578e+07	1.78414e+06	3.4043e+07	2.64512e+06	2.98255e+06	1.76121e+06	2.14065e+06	3.10322e+06	2.38951e+06	1.98884e+06	3.18777e+06	3.11518e+06	3.51774e+06	2.35149e+06	3.5443e+06	3.10763e+06	2.28874e+06	2.25686e+06	3.30576e+06	2.40607e+06	1.90285e+06	2.32628e+06	2.28083e+06	2.56988e+06	2.50157e+06	2.40958e+06	1.81349e+06	1.04456e+07	2.33116e+06	4.06633e+06	1.00421e+07	1.35322e+07	1.35284e+07	3.97706e+06	4.04026e+06	2.17866e+06	2.17407e+06	1.30302e+07	2.18393e+06
0.32_187.0212m/z	187.021	0.3238	220287	282054	211547	207959	148151	250287	149910	113507	207984	124746	210762	123970	184080	110115	104606	186619	114021	87329.5	70380.3	66318.7	70892.2	107752	69440.5	58402.1	95654.9	90987.6	55832.2	125009	355397	103907	107325	104912	96369	95745	304944	297060	266858	75509.1	270124	259291	241984	81013.5	65871.1	273834	256480	214933	686394
1.83_187.0252m/z	187.025	1.82625	4.04422e+07	3.21087e+07	5.47814e+07	5.46285e+07	4.62559e+07	5.56407e+07	4.10945e+07	3.93797e+07	2.72518e+07	3.9604e+07	3.1467e+07	3.64853e+07	4.56315e+07	3.76649e+07	3.41395e+07	4.88947e+07	3.11639e+07	3.12624e+07	2.34197e+07	2.24633e+07	2.97367e+07	2.87297e+07	3.1781e+07	2.27899e+07	2.62411e+07	2.691e+07	3.15418e+07	4.40971e+07	6.45614e+07	4.01697e+07	3.99047e+07	3.96854e+07	3.48447e+07	3.50073e+07	6.3557e+07	3.37693e+07	5.2744e+07	2.10241e+07	4.37091e+07	4.70659e+07	4.87816e+07	2.41956e+07	2.49489e+07	5.71762e+07	5.87282e+07	4.62211e+07	6.45373e+07
1.53_187.0258m/z	187.026	1.53295	4830.16	1463.91	1541.52	941.541	364.187	40.4512	1635.86	2924.87	2083.06	353.277	768.673	709.129	1899.95	0	1899.56	4125.71	2813.61	1433.42	1597.25	686.771	1459.47	215.15	704.91	1450.04	589.308	1633.16	404.633	992.68	3306.33	1305.92	2425.06	1520.71	2312.93	3660.04	1108.35	0	473.625	2728.92	1063.81	2308.41	1996.65	3599.25	4408.57	714584	203730	594.079	739.164
0.60_187.0304m/z	187.03	0.60445	4807.85	3700.07	4790.54	7593.37	4438.77	7678.53	5593.14	8498.41	4504.6	2979.08	4530.18	2907.84	4387.96	1896.3	3464.14	4097.84	3786.11	5391.47	7572.17	9336.46	4688.57	3601.41	7152.38	10143	5575.13	3247.13	5788.96	6013.18	7720.82	5399.69	10011	8432.88	2682.42	4776.64	2549.06	2293.98	1914.26	3698.15	5681.42	6836.78	4478.07	5405.55	6749.46	5052.12	4441.36	4454.42	6206.41
2.46_187.0440m/z	187.044	2.46302	10203.2	14868.2	14955	10636.5	9194.94	9580.44	9208.29	5738.94	7045.57	6110.75	6539.83	8685.35	4889.85	5162.96	7031.27	6102.53	6922.9	8166.86	13912.2	13888.3	10681.1	12368.5	11815.8	11941	7571.26	5673.14	10110.5	13068.3	8352.62	8361.2	8406.98	5916.66	6859.5	5637.15	10639.4	9342.98	10081.8	12820.3	10784.8	10654.9	6920.84	6629.82	7833.8	7377.18	6659.55	3328.16	8412.62
0.23_187.0774m/z	187.077	0.229517	16005.2	12382.8	13996.7	12599.9	12082.3	14061.5	13305.5	12705.2	11733.4	11199.2	11241.8	13039.3	11934.5	11385.5	11728.3	11171.1	11745.8	9381.46	14726	15247.9	15081.5	14155.2	13490.9	12944.7	13273.4	10164.9	13417.1	14269.4	11900	13026.3	11155.5	11438.7	10208.3	12774	11504.5	15899.7	16001.6	13060.9	11610.6	12102.2	10692.4	12317.7	12590.2	13167.3	13498.4	11400.2	14442.4
1.00_187.0804m/z	187.08	1.00348	11390	7462.44	7787.56	5858.58	5434.42	6313.1	6747.35	6589.03	7988.86	7235.41	5732.57	7031.38	8973.36	5070.67	8621.52	6641.04	5996.34	5907.13	8428.98	10281.2	7372.56	9402.46	7161.23	6942.05	6569.98	6842.56	6274.79	8750.58	8133.14	7582.3	6832.39	7925.75	7343.57	7635.11	7155.61	8842.37	8375.48	7752.97	8784.57	5572.7	5376.17	6606.25	6095.99	7179.21	9110.3	6616.61	3824.37
1.93_188.0882n	187.081	1.93098	318652	270458	278932	256113	269848	317864	238030	271032	170030	204590	209570	201950	206469	182956	249662	239617	165466	232230	315695	309911	284795	310713	255079	269602	246987	245014	199522	254860	274885	241214	233800	293295	258262	256914	232179	266110	316198	267690	219810	225591	211815	246363	245873	73732.2	109557	184414	288903
3.44_187.0910m/z	187.091	3.44308	21659.5	87620.6	30406	55377.8	56594.3	72229.5	115951	103002	199770	71981.3	233014	138594	93207.8	79666.6	127205	84654	115115	116717	23753	30019.9	29170.8	46988.8	38979.7	47648.2	57744.8	62148.3	56107.8	60065.9	58982	59582.6	64793.7	54875.3	55865.8	51729.5	58320.4	16939.1	28526.4	41999.7	66288.2	61938.6	70398.2	59277.1	67597.7	68282	64764.3	76260.7	27423
3.14_187.0911m/z	187.091	3.13932	54629.3	154904	142506	175595	137214	150426	253317	269866	206443	125355	232649	277349	162559	133356	270333	155269	220347	241987	72231.6	91335.5	80066.2	152924	109775	136473	170012	193166	110914	140683	157971	143126	151659	142756	136311	132326	136297	43341.5	73291.8	97073.3	143478	134682	127056	109143	118514	133629	124700	134137	58841.2
0.31_187.0998m/z	187.1	0.313317	0	376934	0	0	0	0	0	0	366161	0	366948	0	0	0	0	0	0	0	0	0	0	0	0	0	0	0	0	0	0	0	0	0	0	0	0	8806.99	0	0	6817.44	18739.5	17892.6	0	0	494.935	0	12295.4	665.618
0.29_188.0113m/z	188.011	0.292367	10714.3	15687.9	12105.8	10051.7	25551.8	28824	55568.8	35751.9	14792.8	26949.1	14721.1	54132.3	34485	25476.2	35400.3	26744.5	44441.2	30808.1	37130.1	36098.3	25703.1	18671.7	29273.3	34882.8	16965.5	19764.7	29878.1	32628.6	30117.8	30400.1	33918.5	44276.9	40406.9	39614.2	28989.3	6256.86	2341.96	19076.5	8547.14	6516.92	6086.6	16087.1	20832.1	2460.31	2380.74	5910.32	11946.6
1.50_188.0179m/z	188.018	1.5039	1043.63	5107.71	1486.31	449.069	69.515	4559.02	2994.25	3214	932.268	651.767	3612.79	5452.49	4208.88	1314.32	6067.52	1440.42	4694.71	5551.66	2080.7	1686.61	416.225	2080.18	2366.12	2781.6	1645.54	1616.58	1754.92	1690.89	2410.37	2360.77	2839.51	2080.4	2645.15	2615.51	1156.03	395.386	305.178	3464.26	2111.06	2003.77	1146.91	2596.57	4794.91	5848.03	3491.54	1556.56	1416.47
1.96_188.0392m/z	188.039	1.96242	113837	128331	112824	102670	104536	114058	88898.8	105967	78203.3	69649.1	89658.9	68004.6	83375	59547.1	99141.2	78511.6	58807.2	89537.7	196663	183163	164845	133935	148496	167767	89482.2	89221	86755.2	140431	172835	116778	114272	106293	100352	92031.7	131538	79466.2	100432	62446.4	86686.7	91047.1	74583.7	49220.9	51418.8	123358	109324	50585.7	122317
0.76_188.0518m/z	188.052	0.761967	25745.2	36157.8	33606.1	32306	32542.5	33706.3	35904.1	43518.9	32256.8	33184.9	36896.9	31191.4	29157.1	30952.8	41549.2	25631.5	25440.2	35131	61308.6	59104.4	33198.8	41248.2	34887.4	65541.7	41986.8	40160.5	33488.7	50645	40834	51611	52000.2	46241.6	41696.5	44416.3	36807.3	44865.7	22364.3	36051.7	47248.8	49212.3	46180.8	36251	39888.5	27857.5	28057.6	45676	27446.8
2.73_188.0755m/z	188.075	2.73318	76186.2	152794	126113	127298	115701	174842	76348.5	346375	167625	117834	169872	72922.6	176486	109577	308531	149543	65482.4	265337	177825	183368	109205	170358	117023	220801	166132	163306	105028	189232	203995	197595	218718	111464	100474	104288	174899	13261.9	92652.6	117894	80164.4	133467	131582	119679	128851	115092	121148	126606	93667.5
1.62_188.0761m/z	188.076	1.61675	567303	247485	594371	577334	633808	585129	148399	178729	195808	549394	208728	123122	494752	533981	165678	498405	113208	146242	810276	813140	885768	798124	897448	821747	672521	677185	712814	765246	702068	727596	745734	658520	605395	613777	600209	144573	142701	145150	140538	159999	148680	134047	127991	118928	140451	129179	149819
0.41_188.0899m/z	188.09	0.4076	1450.49	2189.95	1893.08	2330.21	3778.89	6133.6	3698.43	1298.94	1459.73	2157.67	1320.5	2494.67	4500	3015.16	1724.8	4425.27	2457.2	777.978	2849.18	3289.53	6949.17	4149.06	5560.59	1886.28	4164.54	3386.04	4979.93	5133.27	5225.69	3162.36	3836.11	5488.95	4646.04	4588.1	5760.16	3172.05	7852.42	3404.62	2310.65	4081.28	3878.23	2134.23	2258.07	5265.75	7236.89	2688.66	7074.59
0.29_188.5112m/z	188.511	0.292367	0	2939.75	0	1221.08	2364.48	4671.78	10706.1	8091.19	4750.16	3457.09	3842.73	9999.28	6825.83	2528.94	7606.08	5529.61	6592.07	6878.29	8032.75	7608.4	2492.95	2922.98	2881.33	4057.67	2339.44	2294.59	5193.67	3887.54	9912.59	3149.9	5814.63	6687.82	6826.44	6178.95	7078.97	0	0	2357.32	0	0	0	2062.3	0	0	0	0	1622.91
6.00_188.9220m/z	188.922	5.99802	693178	3.07494e+06	518471	510684	442958	599610	210950	1788.78	952.426	0	698.877	377.547	0	294.345	165.968	87.0412	128.952	0	2.03378e+06	2.96696e+06	1.19169e+06	2.64961e+06	1.2984e+06	791822	0	0	0	468330	148080	61751.5	1696.27	0	162.143	0	126.624	1.65195e+06	556186	474843	970531	621644	452497	1294.02	148.486	0	0	517.337	425707
0.31_188.9653m/z	188.965	0.313317	4.52934e+06	3.85779e+07	4.56477e+06	4.53716e+06	1.22168e+07	2.06972e+07	9.37363e+06	3.43227e+07	3.58472e+07	1.18117e+07	4.01793e+07	9.28047e+06	1.96959e+07	1.22204e+07	3.6119e+07	2.07459e+07	8.7308e+06	3.49475e+07	4.9889e+07	4.94783e+07	2.06268e+07	6.18426e+06	2.07359e+07	5.00908e+07	6.10134e+06	6.10113e+06	2.06822e+07	1.81344e+07	2.99237e+07	1.76258e+07	1.75774e+07	2.57048e+07	2.54478e+07	2.49181e+07	3.091e+07	2.00183e+07	1.86777e+07	2.51819e+07	1.99796e+07	2.41138e+07	2.42202e+07	2.5309e+07	2.57728e+07	1.81916e+07	1.84388e+07	2.43878e+07	2.90122e+07
1.92_189.0034m/z	189.003	1.92052	4848.98	3166.57	4051.19	3340.85	3540.48	2535.32	8321	5540.11	1547.48	5027.81	5800.17	4138.37	0	6161.59	2968.02	2645.85	3088.64	4471.68	2560.95	1609.36	1320.29	3840.09	1800.56	2081.75	2345.69	3777.1	2893.45	4366.6	2781.19	5039.19	3834.41	5400.17	2824.73	2833.6	3211.66	2545.94	1475.48	1770.74	1852.49	921.626	3222.11	3679.97	2063.55	91.6824	708.645	2592.28	1257.72
1.14_189.0187m/z	189.019	1.13728	5484.19	3656.55	1130.2	1793.68	969.845	1802.74	1413.63	1409.89	1432.37	1535.8	1281.27	1861.78	1523.65	2959.9	789.463	1599.86	3336.34	1909.67	2034.86	1001.17	3570.39	3197.56	2522.51	2285.89	1760.39	1974.89	1564.19	2892.71	2046.51	1346.9	1591.21	2424.61	1299.75	1066.15	1382.86	3689.13	2970.88	2087.52	2458.07	1297.16	1736.05	1345.38	1378.37	938.202	1115.24	1267.14	2888.77
2.79_189.0347m/z	189.035	2.78555	147821	143217	154833	137241	185531	195342	186876	184366	152418	195776	154178	188615	202660	197781	159469	168681	174635	135367	118857	99246.6	106311	117723	114801	119141	129545	123251	96266.9	119278	129931	126160	123317	100502	91307.3	103460	98055.9	87439.5	115123	131073	117114	125721	127006	141017	136279	101249	117624	120058	121242
0.30_189.0352m/z	189.035	0.30285	15916.8	45569.7	12144.8	12568	65379	82939.9	105752	41920.5	43403.4	57755.7	43764.1	95337.6	70570.7	55641.3	41051.4	70727.7	79043.6	39093.7	118908	115284	39185.6	49374.5	41943.9	110691	42942.1	38325.7	41364	149699	89753	144665	138125	149961	142901	134065	76823	48318.1	24509.3	63333.4	51543.3	36158.1	28852.5	56795.7	64247	24612.1	23694.1	31405.2	96958.6
1.96_189.0588m/z	189.059	1.96242	32582.4	33287.6	29444.5	28416.5	23236.3	30085.1	31613.6	33285.7	14459.1	22268	25421.4	21406.2	11661.3	17893.3	30733.2	20528.6	14773.9	29324.9	42315.9	35188.6	22633.4	42830.5	27565.8	32062.4	28757.4	28775.5	16852.9	27826.9	35763.4	24849.1	23047.1	21701.9	18644.3	22160.3	34400.4	30225.2	28384.2	31398.2	28212	29302.1	25376.4	26590.9	27430	18128.1	16128.8	20547.6	23910.8
3.36_189.0704m/z	189.07	3.35928	57551.6	90242.5	139281	203560	234659	181633	160998	129569	142477	184259	148101	121959	147102	172633	104777	149733	101894	90642.7	71209	85216.4	107093	226824	173352	146288	275482	250722	141212	179270	119274	176293	165167	148315	148631	142244	91252.2	37092.5	72802.4	105154	195168	176536	174096	142308	135195	121463	132462	152587	59948.3
1.63_189.0808m/z	189.081	1.62722	72194.8	39494.5	76000.3	74295.4	66660.7	75283	16471.6	20795.2	34725.2	57788.1	37288.2	19902.1	71837.8	54331.6	17624.1	69582.7	19505.7	13616.1	87160.4	90384.7	89816.7	90571.9	89137.6	85006.2	75914.8	73619.6	76049.7	82752.8	74200.1	78503.1	79240.1	73121.6	73303.1	69172.7	70807.1	21614.9	23707.5	21165.2	22989	18244.1	22059	22487	23173.8	7436.49	11219.7	20365.2	22417.1
0.26_189.9918m/z	189.992	0.26095	7525.72	9526.03	7377.53	12879.4	7715.52	9550.8	9938.88	8313.29	10163.4	10137	12581.3	8552.83	10134.9	13034.7	11099.1	10922.6	10731.1	12625.9	7173	10431.9	9685.53	11098.4	11296.7	7930.17	8260.77	9255.31	10560.9	9566.86	9485.51	9681.92	9033.91	11374.7	9235.91	9922.28	10780.3	6602.11	6313.17	10143.3	11738.3	12444.6	13732.7	8774.85	10157.1	8809.9	10095.5	13131.7	8791.24
1.60_209.0517n	190.034	1.5958	1.01413e+06	1.62961e+06	1.33212e+06	1.32177e+06	1.1127e+06	2.139e+06	2.29047e+06	1.27275e+06	1.55235e+06	1.49438e+06	2.13273e+06	2.89489e+06	3.37177e+06	1.49363e+06	1.46929e+06	2.52041e+06	2.59067e+06	1.05812e+06	179566	183324	770023	754622	732422	189407	925073	829788	1.11979e+06	778081	703598	974076	890108	959191	1.1528e+06	1.25863e+06	705189	574088	366126	675999	653922	800235	778852	671320	567551	282683	451091	865729	593507
3.38_190.0679m/z	190.068	3.38023	0	0	1412.96	1433.57	3552.04	55.6909	815.598	8.83067	290.146	1630.82	0	586.437	1963.43	3358.62	215.333	1198.95	224.788	514.062	70.862	1106.32	573.716	1453.97	1417.34	1150.67	4822.8	1725.92	502.392	2614.68	676.686	1235.8	914.344	1606.6	1199.38	0	6.78683	0	0	1843.02	479.717	1445.53	3361.11	1108.13	1130.88	1077.41	1327.27	1598.96	962.639
0.67_190.9817m/z	190.982	0.6675	16962.5	25689.4	23028.8	18236.1	18385.9	24938.9	45210.4	36093.6	15227.2	20209.2	21731.8	41519.8	14488.6	15017.5	30282	15104	27182	21160.1	19407.9	20771.3	19954.4	28066	19982.3	20576.4	27495.1	24170.4	15778.4	23453	24799.1	19672	20086.9	26085.1	19906.7	20707	21008.5	34265	19822.5	73851.2	29464.6	25530.4	25535	63293.5	70588	18856.9	17273.3	21249.8	19990.6
4.32_191.0021m/z	191.002	4.31845	6.27314e+07	9.52992e+07	6.0894e+07	3.5452e+07	6.5763e+07	7.53901e+07	5.24496e+07	5.11386e+07	6.63676e+07	2.28861e+07	7.10645e+07	2.24603e+07	3.47207e+07	1.46244e+07	2.49401e+07	1.50139e+07	1.1542e+07	1.46806e+07	6.93122e+07	5.1093e+07	3.97686e+07	3.66649e+07	5.42527e+07	4.79048e+07	2.02607e+07	1.25063e+07	1.64199e+07	2.67449e+07	1.84509e+07	1.98573e+07	1.52427e+07	1.18609e+07	1.04409e+07	1.22612e+07	9.36071e+06	1.02842e+08	3.90184e+07	3.36643e+07	3.30694e+07	3.44797e+07	3.82354e+07	3.27656e+07	1.9103e+07	6.64746e+06	1.03357e+07	2.19998e+07	4.40914e+07
2.94_191.0415m/z	191.042	2.94267	1752.35	96.9708	1404.98	1200.04	526.013	1745.58	1334.97	1763.04	1247.6	1192.92	1150.32	1000.31	1184.07	983.971	878.558	1675.97	454.204	705.575	2739.74	892.618	1750.91	1497.66	1120.99	1518.32	1506.95	661.233	51.849	688.739	1217.85	253.538	1146.83	2.33601	838.186	415.385	0	333.836	633.468	263.8	462.744	1362.07	846.18	748.135	1143.71	9.36779	830.027	1269.67	763.252
1.71_191.0429m/z	191.043	1.71102	1872.47	1166.02	5290.3	1364.75	2355.5	4286.91	4206.37	6769.32	2159.83	3927.02	4435.1	1086.31	2498.44	4937.49	932.779	2804.61	4432.91	545.815	1272.86	626.894	1319.45	492.834	257.361	826.13	641.757	259.641	0	1090.54	742.995	1436.87	2028.32	0.00590711	191.539	1727.28	360.633	192.712	2812.56	259.762	705.732	392.705	68.7756	459.712	0	80.2385	1011.91	417.588	1951.65
1.53_191.0508m/z	191.051	1.53295	66201.6	133410	70578.4	81098.4	54510.1	85479.5	99216.6	60420.6	127809	70003.9	130247	79368.7	85007.7	62476	64328.4	83579.4	78698.9	62817.2	77726.3	66581.8	50862.1	90435	56638.2	52303.1	93123	95163.3	56603.7	90409.8	116220	90984.9	88401.7	131641	114002	119931	101745	72392.5	59374.3	81010.3	90138.3	85826.4	93272.9	91527.1	80081.3	63129.5	77858.8	91496	67712.4
1.91_191.0577m/z	191.058	1.91003	11.5443	0	222.624	644.561	839.984	4.2389	858.713	0	0.966615	0	493.312	335.483	536.375	0	0	167.999	0	0	755.148	276.576	162.464	416.557	38.6692	142.738	0	0	1359.54	809.423	1351.75	0	1025.16	158.353	364.132	408.243	251.518	17470.3	13235.9	16282.7	13500.7	11717.3	13184.2	13313.5	12528.3	1290.35	3291.53	11058.7	17205
0.65_192.0598m/z	192.06	0.64655	736.432	1149.43	778.901	1097.94	14700.3	1806.66	6757.94	10437.8	0	13046.1	590.304	11722.1	3350.82	16298.5	10360.8	569.31	13049.9	9949.54	9257.85	8754.51	9755.02	601.197	10136.7	13807.4	1209.02	0	9736.61	0	13283.5	0	0	7302.88	7702.15	5578.69	11653.8	19857.3	3879.1	4340.46	13959.1	19033.6	17192.9	1875.89	3287.35	2246.21	3765.18	15543.3	1207.19
0.33_192.9604m/z	192.96	0.334267	296553	444263	279556	269508	159184	212402	424189	328525	364706	139418	406277	377527	183063	132548	316564	182631	321874	260959	502223	486994	212110	561754	204162	479772	516679	498709	181813	370923	560331	346637	335616	395573	383093	356024	496345	532913	558447	403327	468084	393701	387392	382799	382231	453619	454402	355545	430532
2.00_192.9734m/z	192.973	2.00432	21429.7	19247.4	21072.6	21182.5	22625.8	25886.6	21106.7	21747.1	23212.3	22471.6	21336.5	28563	30546	30391.2	24342.5	34139.1	36398.4	29954.8	17346.1	20128.6	21484.4	20769.8	18970.5	20149.2	18090.7	23153.5	25303.3	21707.4	23259.7	21579.3	24866.2	26004.9	29114.3	29864.4	26497.1	7883.41	23963.3	21504.7	22453.5	20992.7	22959.8	17715.8	20352.2	24337.5	21728.2	23126.8	21089.3
1.87_192.9800m/z	192.98	1.86813	90480.8	75948.2	94045.3	92196.3	80281	74446.5	77245.3	64703	52777.5	63672.9	61181.8	62254.9	51855.5	61959.5	50637.2	59332.6	70404.4	53156.9	59855.3	56972.8	72656.9	70846.5	65952.8	55012.5	47982.8	52457.1	51530.5	69660.3	67212	60919.7	61962.4	65959.6	58801.3	58236.9	57280	68342.9	82152.7	74723.7	80994.5	76550.8	76609.6	66832.1	65757.7	68821.4	67611.6	59865.3	82440.3
0.40_192.9972m/z	192.997	0.397117	11499.8	7057.62	9605.85	11913.5	15039.1	9859.43	9852.9	6742.87	8348.83	14137.2	7994.18	7804.83	7165.8	9940.7	7834.43	10962.3	6458.81	7553.23	6765.79	8308.61	7639.03	9507.33	7356.1	6377.19	8716.33	9198.31	8333.02	8985.06	5504.89	8702.63	7241.35	9310.45	7845	8089.95	6976.06	9830.1	7505.64	13772.1	8205.08	10137.4	8970.33	11575.3	13108.1	11105.7	8148.48	7775.17	9439.48
1.33_193.0315m/z	193.032	1.32583	1.77152e+06	1.20957e+06	1.65531e+06	1.61759e+06	490460	1.56457e+06	1.12537e+06	1.1286e+06	1.13315e+06	458585	1.18755e+06	1.07131e+06	1.51114e+06	491120	1.20108e+06	1.42873e+06	922652	1.04642e+06	654981	629547	522152	1.32185e+06	589637	615031	1.22192e+06	1.19737e+06	424280	1.75718e+06	1.28474e+06	1.66035e+06	1.69275e+06	1.44575e+06	1.46479e+06	1.34223e+06	1.11378e+06	913171	893275	870992	913096	786496	700472	730028	752402	814183	816403	685502	1.82533e+06
0.24_193.0333m/z	193.033	0.24	6443.96	6586.07	5078.7	4621.83	6616.27	6100.49	7704.26	5502.72	6643.31	5584.21	4094.77	5836.97	6317.29	5786.82	5136.74	5398.65	4344.79	4402.93	8524.83	5721.47	5305.39	7056.65	6994.99	6642.05	4645.65	5682.11	6229.57	5747.28	6622.7	6641.92	6252.97	5404.47	6866.46	6813.48	4596.03	4793.17	4994.08	7131.9	5458.3	6393.07	6291.15	5771.58	6953.77	4932.64	6660.33	5136.48	5094.2
2.47_193.0545m/z	193.054	2.47348	20664.1	25983.5	21715	18430.8	27493.6	39684.4	53981.9	45011.3	24755.9	28087.8	27891.5	60754.9	43498.1	34219.1	49691.7	46513.3	63279.4	48124.6	51012.2	47715.6	23815.8	53643.5	26792.4	54987.5	56790.5	61197.8	27735.4	64067.2	57120.9	61306.4	62794.7	45010	46430.9	44635.1	62472.1	51951.1	43898.2	46549.4	61902.7	60261.1	61706.2	46099.1	46771.5	47306.3	47121.1	61696.8	52370.4
1.60_193.0731m/z	193.073	1.5958	24315.1	18817.7	25077.2	21691.8	27218.4	24322.2	24656.3	15887.5	18133.5	33074.9	18272	25664.2	27993.8	28872.7	19783.9	23381.6	23803.6	11090.6	22018.6	23518.2	38927	49465.8	35369.7	20219.2	46462.8	42275.7	43562.8	18945.3	7106.07	25010.7	21096	37955.9	48270.9	45411.7	13229.9	9503.65	9291.81	10532.1	11057.1	4001.44	8789.67	11946.9	11246.7	3690.51	2868.12	13752.3	5799.99
0.90_193.0732m/z	193.073	0.898533	0	441.695	1837.84	764.409	1390.24	1383.57	887.021	1726.02	1271.05	1897.12	692.749	521.852	1235.24	456.009	345.834	523.796	434.466	468.388	1502.07	113.772	1230.08	855.553	67.3559	1418.4	1026.1	649.909	2182.14	2805.1	209.673	1744.99	909.954	1477.38	1516.38	317.243	2042.22	980.073	788.939	2232.37	781.56	598.081	862.558	1799.65	2057.38	1328.59	2229.28	285.114	877.543
0.74_193.0774m/z	193.077	0.741017	5136.69	6368.27	8260.26	8859.44	6134.25	9473.66	8680.69	5677.54	4610.26	5440.51	5437.11	6321.84	5602.85	4452.69	4419.1	5448.62	5840.76	4544.05	8618.72	8523.1	6882.28	7566.92	6930.76	8105.38	8439.39	6074.14	3609.88	7649.08	5927.6	6166.59	6052.55	4749.59	6240.81	5072.21	3336.04	3006	3936.42	7651.11	4548.64	4732.32	5258.48	3871.49	5338.29	3234.35	3711.34	5614.91	3387.75
1.75_193.0828m/z	193.083	1.75292	1.89945e+06	1.72079e+06	1.96132e+06	2.06854e+06	1.41968e+06	2.04067e+06	1.20123e+06	1.55803e+06	1.7528e+06	1.80898e+06	1.99381e+06	1.06304e+06	2.39911e+06	2.21416e+06	2.00799e+06	3.06378e+06	1.03026e+06	1.82817e+06	2.40692e+06	3.13109e+06	2.08493e+06	2.02691e+06	2.544e+06	3.25231e+06	1.85916e+06	2.19607e+06	2.30932e+06	1.18678e+06	1.81531e+06	1.07864e+06	1.13547e+06	1.42257e+06	1.89563e+06	2.05347e+06	2.17313e+06	1.97475e+06	105816	1.46135e+06	1.9854e+06	1.94888e+06	2.48748e+06	1.57786e+06	1.78067e+06	123053	121675	2.44454e+06	1.32355e+06
0.29_194.0407m/z	194.041	0.292367	109581	117823	110312	106154	172730	159088	190483	83219.9	110806	164505	117706	176234	147561	151897	76938.9	139317	151871	72941.7	161140	156145	215434	209524	222532	151278	187435	181801	201441	76858.6	48839.8	79663.3	75288.5	45514.2	49697.1	41606.3	39720.8	333429	121740	195342	327204	195569	195410	186308	182916	116405	117871	185207	72873.9
2.90_194.0695m/z	194.07	2.90077	2287.94	11573.7	8305.05	7167.66	5934.69	3768.39	11370.4	8233.25	9489.12	4023.65	13847.1	9658.36	4663.31	4875.77	6342.76	12060.9	11749.3	11025.2	5435.65	5058.33	11559.8	14789.4	11988.6	6098.32	10909.9	12625.4	5085.41	10565.8	7778.29	9322.52	13991	9731.93	8853.48	10883.9	6349.4	0	2331.26	4815.89	2378.42	4033.27	2612.61	6327.57	3216.88	3780.04	1602.28	3686.89	577.302
0.29_194.5424m/z	194.542	0.292367	5452.09	4471.87	2892.89	3056.08	12971.9	7297.01	14735.8	0	6687.04	14074.2	6394.24	16268.4	5281.43	9667.53	5295.38	8034.32	9332.98	0	10381.6	10267.4	16696.1	14616.8	18687.4	9316.49	13117.9	15627.6	19346.3	2135.45	0	2656.77	2329.56	0	0	0	0	32710.4	8023.47	15658.4	31816.9	14930.6	16805.1	17155.7	16660.4	5336.92	8852.26	15814.7	0
4.32_195.8956n	194.889	4.31845	1.53551e+08	1.08459e+08	6.2044e+07	3.18227e+07	3.15926e+07	2.14191e+07	1.99643e+07	1.54716e+07	1.30243e+07	1.37381e+07	1.05211e+07	8.48009e+06	8.9776e+06	8.68004e+06	7.43996e+06	6.90531e+06	5.02825e+06	4.79355e+06	1.21087e+08	1.15926e+08	1.37208e+08	8.89471e+07	6.96884e+07	3.1291e+07	1.02018e+07	7.53182e+06	9.5982e+06	3.7874e+07	1.7493e+07	1.5009e+07	1.22776e+07	8.99071e+06	7.69757e+06	7.03034e+06	4.78306e+06	1.22729e+08	1.72194e+08	8.93416e+07	4.66557e+07	5.26533e+07	2.51897e+07	1.53705e+07	1.307e+07	1.66999e+07	1.77869e+07	1.02957e+07	1.43887e+08
2.46_194.9094m/z	194.909	2.46302	249209	740130	726737	660755	1.06472e+06	779081	1.3663e+06	819853	856883	902770	885593	1.25562e+06	622042	865289	682478	546842	980343	503092	716590	657269	740295	870408	1.05228e+06	1.0397e+06	1.15148e+06	1.02339e+06	979357	1.14693e+06	780452	1.18307e+06	1.11234e+06	1.00457e+06	1.0014e+06	991948	559285	725781	338206	997244	1.2933e+06	1.0063e+06	1.07176e+06	1.26614e+06	1.22124e+06	552907	656299	1.01172e+06	604444
0.32_194.9400m/z	194.94	0.3238	7556.79	6150.59	9709.05	7927.48	3659.04	14845.3	10021.2	9358.66	2023.2	3816.3	3328.22	10307.2	14391.5	4745.15	6545.6	13641.8	7246.29	6398.64	5861.25	5861.48	6276.95	18318.2	7527.45	7351.46	17429.2	16249.9	8358.47	19163.9	13772.1	17421.5	17247	8802.63	8241.47	9638.5	14624	26149.1	8226.05	38886.8	26046.3	9161.65	11105.8	35474.2	38846.9	9148.66	8539.91	8958.82	15707.4
0.29_194.9671m/z	194.967	0.292367	63693.8	39637.9	64380.4	64467.6	20240.4	19397.3	29054.8	30150.2	34979	17566.2	37741.5	26438.2	14816.2	17053.5	27871.4	14235	23570.6	25065.8	24886.2	25152.2	11010.3	14897.6	11628.3	27129.3	13993.2	13210.7	10170.9	20555.5	20249.4	17348.8	19409.2	27767.2	28579.3	27056.3	15575.9	23380	14773.8	5140.75	23237.8	9083.05	10941.7	1975.66	1913.46	17167.3	10682.2	9788.87	4742.32
1.73_194.9785m/z	194.979	1.73197	7763.67	14630.4	12034.9	13433	18010.5	21411.2	19787.3	10055.1	24317.6	18468.9	25360.5	20783.8	21203.4	24374	10665.5	27933.7	22492.7	6793.74	8130.71	5844.26	10587.4	12580.4	17398.1	13659.8	21106	23324	27727.6	13909.5	12128	15069.7	16206.6	25685	24336.3	23294.8	12052.4	10869.1	11122.5	15669.2	23887.6	24551.9	24864.5	27748.1	29533.9	13857.8	14331.7	30018.1	9981.84
2.52_194.9797m/z	194.98	2.51558	2538.28	3890.04	3535.68	3381.16	2920.87	4283.77	4826.98	2218.4	3531.3	970.31	2415.52	2634.49	897.273	170.276	867.334	348.516	2126.7	728.662	2459.46	2753.81	2723.83	3561.99	3095.3	3479.62	2995.98	1422.49	1143.22	4985.8	1938.54	3149.86	3542.75	1613.54	1192.66	2072.71	1032.71	2499.28	3199.25	3163.48	4381.07	3054.11	2910.52	4073.04	3732.15	1501.54	1665.3	1241.06	3464.23
0.44_195.0123m/z	195.012	0.439017	10767.1	11895.4	10097.1	9889.55	14361	11714	13211.1	8995.31	5779.41	13985.9	7655.22	9960.8	9284.99	9854.52	11450	11236.9	10650.4	8144.97	10784	9956.25	9279.7	13239.3	11396.7	8479.99	9990.64	11536.7	8301.6	11283.6	9103.89	7896.55	8500.99	10610	9449.1	8330.81	12234.3	9139.63	8465.57	10424.9	11056.3	11368.8	10272.4	11328.6	10817.6	8582.79	7148.32	10696.8	10092.7
2.71_195.0336m/z	195.034	2.71223	4.74573e+06	2.01052e+07	4.61289e+06	3.94906e+06	1.19166e+07	6.65182e+06	4.86457e+06	8.95363e+06	1.73825e+07	9.72836e+06	1.80904e+07	4.06505e+06	5.48785e+06	8.7614e+06	7.27986e+06	4.56476e+06	2.96753e+06	5.74652e+06	6.49076e+06	6.10048e+06	7.35478e+06	6.83347e+06	7.39856e+06	5.74164e+06	5.54065e+06	4.73336e+06	5.15363e+06	5.02831e+06	4.46506e+06	4.76601e+06	4.48966e+06	3.67859e+06	3.41583e+06	3.39803e+06	2.92707e+06	4.60156e+06	5.66275e+06	7.51772e+06	6.86052e+06	9.70926e+06	8.67587e+06	6.3604e+06	6.02946e+06	3.66199e+06	3.96369e+06	7.78806e+06	5.16223e+06
0.93_195.0477m/z	195.048	0.929967	54564.4	68286.8	56908.1	49096.1	66858.4	100761	55008.3	44808	53027	59933.6	59040.1	51765.6	85685.6	53150	39680.5	92064.7	39569.8	38232.3	85132.9	92912.9	55900.2	73732.5	48490.6	81521.4	74440.8	62426.9	48269	57409.9	77571.6	55345.1	53944.8	71099	72117.8	64631.4	77346.1	57055.2	55153.1	95623.5	65109.1	71330.8	75248.9	94694	96075.2	54837.4	64121.2	66207.5	63539
0.22_195.0487m/z	195.049	0.21905	5463.58	6642.44	4310.24	5813.35	5669.2	6329.91	4923.73	8234.18	6440.21	4515.78	5729.4	7632.75	6452.96	5805.61	5596.75	4868.32	5013.46	4901.61	5608.13	6621.26	8178.17	6576.69	4529.32	6561.4	5333.99	7094.03	6616.67	7314.79	8160.03	5492.69	6161.96	4898.52	8952.56	6498.96	7675.95	6033.26	5399.63	6185.49	5489.63	5554.98	6663.43	7327.73	5142.99	5781.91	4288.29	6034.53	7183.55
1.19_195.0510m/z	195.051	1.18965	2673.98	4122.18	4386.03	7802.29	5365.36	10194.7	4831.14	4702.88	8303.75	9104.73	10368.2	6326.03	10029.1	9342.68	6879.65	14850	7742.37	8447.83	5824.75	2461.39	4258.2	4036.33	2666.9	7374.05	6266.66	11550.1	4557.89	4146.84	10984.3	6146.92	4625.26	7627.43	8325.29	7061.5	7662.49	3791.79	10863.7	19395	5614.48	12116.9	7636.36	9085.12	10616	10918.7	6754.68	11541.2	8075.01
1.01_195.0519m/z	195.052	1.01395	6774.2	8617.98	6942.55	11093.3	7934.44	8858.21	10288.9	8304.43	12312.2	9130.62	12357.1	8704.82	10944.5	15438.4	10557.8	11812.7	4431.71	7261.3	13537.8	8738.28	8129.13	10282.7	10150.4	10752.9	7827.68	11031.3	8313.73	7141.46	15192.2	6995.9	10107.9	11964.9	9632.57	7206.29	8554.31	9853	10493.5	15372.5	10526.5	11385.6	9297.53	9406.07	9369.7	11371.4	8843.23	10492.9	20143.1
1.57_195.0521m/z	195.052	1.57485	10226.9	13577.3	7975.67	8654.47	5867.44	6111.89	9274.34	7878.58	14938.8	5299.87	6503.88	6910.7	3100.05	8170.14	7030.75	9633.38	10559.8	7545.37	13698.5	9554.25	9292.54	11486	7981.87	8897.74	7900.31	12916.3	6098.74	11844.8	9106.91	6363.21	5003.89	6238.97	12322.1	7212.75	6825.87	8274.09	10825	6000.23	13019.9	8511.41	10551.1	1767.3	6622.64	1151.65	2210.52	7842.01	7912.41
1.50_195.0526m/z	195.053	1.5039	4874.49	4836.93	4129.69	2907.9	1355.04	4739.17	4657.72	3879.69	3882.11	4484.23	4549.52	4226.97	3021.03	3335.73	2734.97	8256.17	2560.68	1381.81	9115.58	4707.98	5071.14	8653.53	4044.97	6388.41	4798.79	4644.46	3174.38	3228.34	6386.26	3435.03	4592.49	4064.51	4693.52	3657.15	2607.26	5252.18	3874.49	3567.87	5403.12	8486.88	3841.39	3663.07	2512.96	8097.67	4864.73	3648.48	6488.14
3.20_195.0622m/z	195.062	3.20217	1997.88	788.528	2830.96	4577.08	1061.83	3864.37	9155.42	3258.3	5697.91	4485	368.223	15856.1	6826.62	7697.72	12243.4	20465.7	26906.3	24236.2	2423.25	150.567	950.527	9919.55	7168.8	6742.93	15036	26977.2	11492	4523.53	3842.73	4346.22	6692.8	12217.8	13976.4	15634.7	11965.8	76.2861	2287.54	1406.72	2901.82	1397.75	1097.52	1326.2	4934.75	7011.69	2382.88	1221.7	2016.55
1.46_195.0882m/z	195.088	1.462	4724.17	3343.33	4134	4636.3	7386.94	6498.17	4319.05	3898.95	5275.02	7132.24	4497.27	4168.08	8086.12	5846.8	479.55	4159.14	2868.52	3077.24	3338.2	2558.86	5946.17	3565.64	5093.75	2617.91	2483.02	4232.13	4262.38	5661.29	3270.12	3799.38	3768.48	5235.2	7307.33	6475.62	6472.74	2288.61	2334.16	920.008	1828.18	4464.52	5256.43	3523.32	2243.75	2345.43	4168.67	5394.82	3203.61
0.31_195.1179m/z	195.118	0.313317	682239	1.17424e+06	650144	645053	756108	943426	1.3345e+06	1.17422e+06	1.0103e+06	696404	1.13218e+06	1.26805e+06	828123	705218	1.17054e+06	908217	1.203e+06	1.1431e+06	669652	663103	509774	991727	494124	654505	913842	918421	459291	1.02286e+06	867012	982122	968081	646991	649747	617220	849889	562450	462707	360676	550573	490917	464333	336549	344559	434674	426338	443869	497165
0.34_195.1550m/z	195.155	0.34475	72394.9	38358.3	69004.8	67657.1	39508.3	0	16394.6	263.894	31940.9	34787.3	33400.6	15141.6	734.199	33441.7	368.02	2240.26	12767.4	0	8438.23	10091.2	11570.1	37610.3	10730.4	8436.25	31784	30094.7	8379.64	7279.66	13854.5	7266.81	8741.51	74434.2	75479.8	72675.1	12747.5	87139.8	104086	99856.1	91036	37610.9	33598.4	92893.1	92531.9	114730	112497	31776.9	39195.7
0.27_195.9969m/z	195.997	0.271417	4356.75	4319.58	4475.57	3454.11	2599.29	5457.82	2958.41	3791.89	4201.9	3767.57	4286.86	3049.85	5013.65	5119.6	4239.72	2946.38	1409.45	5109.5	4202.18	3402.32	5364.56	2846.54	4927.21	4156.22	3277.12	3011.61	1886.07	3975.49	5341.15	4852.13	3930.08	3127.42	4889.14	3164.76	4209.66	5784.96	3666.25	4070.38	4126.64	3334.25	4688.61	4161.47	4955.13	3964.8	2930.64	3952.53	1437.39
2.13_196.0107m/z	196.011	2.12763	17593.5	34738.3	22709.3	28688.8	35148.7	61332	25411.1	43333.9	49668	37530	38499.5	24512.9	67908	50575.5	41027.8	76477.7	24578.7	32524.2	16584	13655.8	29162.4	31779.5	39160.2	23589.4	32035.2	32034.4	39377	32856.3	19837.6	34863	35091.9	50953.1	52191.2	44668.7	18096.1	18777.7	23937.6	54444.5	33284.8	45197	47461.8	59559	64696.4	31571.7	31315.6	41912.1	43211.9
1.44_196.0114m/z	196.011	1.44105	125833	170629	117423	121907	209296	187722	167132	143860	144188	174116	152716	161693	171824	173659	152352	156940	123096	131328	107540	107819	140146	180175	133532	115484	171711	160909	127906	109024	82232.5	100780	106569	122266	127583	125907	77377	195012	171638	177730	180479	165403	164266	169724	180496	93054.1	111453	168761	141654
3.06_196.0389m/z	196.039	3.05552	5663.54	27280.5	11056	7408.34	18593.4	6570.1	9136.75	14017.6	20671.6	9326.87	18824.9	7102.96	5873.9	7885.27	12825.8	1936.23	2863.11	7656.67	6114.71	10583.1	6589.9	7411.55	9864.62	5621.45	1291.82	3247.88	6177.58	7282.89	3699.96	3951.77	4011.55	3886.8	4210.6	6650.29	2233.12	3149.88	5034.25	1773.6	12763	12120.4	19792.8	5684.27	4190.82	4391.22	2576.96	5855.91	5201.24
2.20_196.0390m/z	196.039	2.20097	58447.8	82647.5	92791.7	109774	245292	110823	104970	165923	76052.1	239350	84203.6	95247.2	111868	268597	174915	116220	98717	177405	75894.5	79217	100857	92734.6	130926	109833	92875.9	95857.3	125897	83550.7	84293.4	88108.8	95558	75064.2	67187.9	65735.7	79570.8	47216.1	60814.8	121297	118998	195200	191846	124905	139842	91541	81461.6	182216	58289.1
2.95_196.0437m/z	196.044	2.95315	9849.95	11611	27331.5	30050.9	24807.6	32152.6	7577.61	7487.4	9189.44	27209.4	9293.79	5199.61	28426.4	21475.6	4217.63	26124.5	4064.2	2057.75	36398.7	26247.4	21888.6	35200.4	34182.2	29059.2	37992.4	32184.6	18073.7	35195.9	30095.1	28309.2	23081.7	22397.8	15099.9	10494.8	15853.7	2845.16	11090.2	26752.8	18553.8	22487.7	15994.3	23562.7	25342.1	20450.1	25884.3	22374.6	14809.1
3.51_196.0520m/z	196.052	3.50593	67772	102143	71518.8	99248.9	76579.8	79388	82672.4	111548	108459	108927	129466	118089	141492	135628	175660	163474	165023	225161	78003.7	85586.2	74081.2	99539.7	64947.8	79735	100383	136436	109470	78343.4	74015.5	80910.6	96289.8	116636	128818	123961	118990	9958.84	57527.7	85773	104287	85999.4	81889.4	81882.1	112289	90568.2	79693.5	108110	58365.4
0.53_196.7811m/z	196.781	0.530917	52758.6	40393	31622.8	15916.6	21031.7	17076.8	45584.6	53886.6	0	19242.1	25325.2	23994	0	4638.15	26147.6	3266.63	10625.7	11091.7	39845.8	18379.2	15946.8	23470	7400.56	5701.36	45368.9	42650.2	8379.36	42759.3	15924.7	20071.4	7241.04	6778.34	2840.32	11024.6	17430.6	82742.3	34413.5	18393.2	32200.7	49183.2	28593.1	37588.3	13975.8	7835.61	12919.8	13069.5	42360.7
0.63_196.8143m/z	196.814	0.6254	12169	19415.6	15281.5	25215	24281.1	10907.3	37379.6	32016.9	4930.86	33857.1	40257.9	47373.6	3414.75	27519.9	54898.3	7913.9	53343	67222	14267.2	27302.6	13614.3	24481.3	4629.08	13570.1	20576.9	34870.8	23911.5	18298.7	21736.4	20386.1	16149.7	25388.9	7476.82	15170.7	45678.4	54.2103	11702.2	15472.6	21937.9	19279.9	19308.4	14529.3	23511.6	10541.5	3999.42	16376	12382.4
2.52_196.8687m/z	196.869	2.51558	1.09335e+06	680711	331077	157316	136761	112496	107727	81017	79903.1	79574.6	72126.9	72879.9	51036.3	51841.6	38387.4	38262.6	38838.6	28765.9	983655	874378	773338	669697	302542	185634	88221.5	60458.1	62203.5	193499	107341	89960.4	82346.8	68164.7	66859.4	58360.6	39102.5	1.38892e+06	992083	617697	319722	246888	126939	104534	102106	86910.8	103845	76582.8	1.08327e+06
3.43_196.8806m/z	196.881	3.43262	128956	47397.3	14670.7	13841.6	3140.87	4881.2	9972.92	12708.6	10893.1	4525.46	17275.7	4879	4890.91	4595.78	9194.18	4306.88	3599.85	3941.7	4350.97	146386	2977.82	3764.26	3361.39	7623.84	3521.41	2211.12	6545.92	10169.6	2463.57	1914.83	13805.5	8679.99	12661.1	1620.99	1289.3	7.62612e+06	8508.24	3338.08	2771.35	2904.37	33261.6	6267.72	2231.68	6769.59	15277.8	2655.74	5443.97
2.47_196.9068m/z	196.907	2.47348	24361.2	50581.7	47336.7	45787.2	66987.2	51481.9	88650.5	54687.8	55221.1	57832.9	57025.6	79693.5	40869.8	56761.4	43436.2	36693.3	60473.6	32166.6	46918.5	45542	50029.5	58720.3	66745.7	69235	73177.6	66968.9	61136.9	75467	49988.2	77179.8	72796.3	66215.6	63988.4	62202.4	34547.1	56976.2	29152.3	69438.4	84755.2	63701.1	71348.4	80593	80716.3	36952	40923.8	65603.2	44737.6
5.82_196.9771m/z	196.977	5.81995	340242	275493	288448	285017	309581	266755	285156	261465	255822	271082	235853	253640	229478	257306	238917	205611	173310	179530	322138	288039	339293	325242	322992	294557	274356	275824	254598	321046	292454	280514	268960	255299	249661	230202	185442	317844	413101	314716	314721	317952	292116	259230	265818	336155	346994	251674	343487
0.36_196.9918m/z	196.992	0.355217	87758.2	44146.3	79911.3	80084.8	81020.2	63341.9	45813.5	48692.5	35281.5	73306.2	40289.4	41682.1	49589.6	64259.2	50547.2	55564.8	34962.9	44223.7	45029.7	46420.4	27822.8	39292.9	29549.9	40603.1	35871	33068.1	24790	25924.1	23141.9	22992.3	19982.4	24855.2	23430	18400.9	20361	30044.2	32808	24753.1	28877.4	24520.4	27193.1	25526.8	20923.4	26257.2	24468.7	24015.2	22220.6
1.61_196.9971m/z	196.997	1.60627	23541.7	19032.8	22260.3	21991	22689.6	20103.7	27107.3	22077.1	18221	24559.9	21912.7	26442.8	20643.6	21884.5	19127.1	17410.7	20772.1	14375.3	33749.3	29032.5	16178.5	28526.8	15330.8	32811.2	31569.6	27497	17231.4	27868.2	26065.6	29726.5	26071.6	30203.5	38541.2	37642.9	24653.2	28028.8	21056.1	35886.1	23703.4	20633.9	19967.5	32543.1	33317.5	1572.32	5522.96	24629.8	33619.9
1.04_197.0027m/z	197.003	1.043	160134	130757	151241	144326	184585	187928	126303	109310	105384	175410	103101	114119	188928	166304	114216	185532	80457.7	79521.1	195626	191971	172471	202904	157740	191044	223511	216811	162464	209909	207621	206602	206122	212895	206649	199306	195747	210360	184744	220815	214101	204646	190864	216360	223342	191499	184830	190373	199728
3.44_197.0049m/z	197.005	3.44308	22866.8	35369.4	23758.1	23587.7	39406.7	47289.3	28524.2	35391	28188.3	35899.5	31724.2	27655.8	48341.8	37377.4	33588.7	44983.7	23413.5	27573.6	30862.5	27356.3	35408.8	29891.6	34016.7	31722.1	29064.5	28424.8	30101.7	37726.5	27716.6	36091.8	34118.6	23604.6	24012.7	22834.5	25371.5	18058.6	14557.4	15747	15694.7	20297.6	18127.7	15121.6	16404.3	11581.2	11993.9	19090.8	26480.1
0.50_197.0302m/z	197.03	0.501867	5399.64	3957.62	4945.66	6945.39	8521.69	10241.3	5903.91	5252.65	4979.66	7769.27	3896.36	7316.81	6230.69	7439.31	7187.04	7113.64	5948.92	5092.29	7481.32	6062.94	5167.54	7201.77	3904	5784.19	7478.49	8257.44	3996.9	9793.76	7358.14	8275.35	6225.43	10032.2	8885.07	4686.62	8813.99	5840.05	8044.68	5330.43	4681.52	4879.52	3822.87	5124.85	5418.74	3057.3	5761.59	4108.61	4828.75
0.38_197.0317m/z	197.032	0.376167	2076.8	1420.32	1629.45	98.6483	3267.75	2059.07	5607.74	1641.48	1229.54	2132.36	1116.43	3539.87	401.996	3443.13	892.675	973.286	3996.97	2134.12	405.495	1571.54	1312.04	428.777	1131.63	966.681	610.583	902.102	127.847	4285.65	54.8781	3875.18	3119.5	6499.99	6766.99	4215.78	1258.94	2203.65	874.704	1714.19	1110.48	1164.35	1475.77	3541.59	1932.36	256.648	44.8342	130.319	854.707
0.29_197.0334m/z	197.033	0.292367	19141	26075.9	20048.3	17305.9	50310.7	50553.1	73223.7	24338	22363.4	51266.5	18657.9	71348.6	50758.1	44000.9	20008.7	48666.1	58177	18588.3	36888.7	33922.2	27899	45661.9	27323.9	34461.9	39868.6	42207.2	24184.3	70897.2	38066.8	74482.5	71421.6	84283.6	82906.9	79287.3	30728.1	33962.3	15431.4	34268.9	34563.3	26255.7	25426.8	36126.3	35000.3	18685.9	19662.5	23549.2	47357.9
1.60_197.0340m/z	197.034	1.5958	22842.2	23762.9	19970	18994.2	15752.4	16042.4	19293.1	18762.4	20241	17561	21961.2	22197.3	17381.5	17129	21015.4	19645.7	16562.5	14709	16400.6	13887.2	12877.4	18604.4	12209	20237.1	18103.1	16498	12543.1	17724.9	16542.5	14041.4	18995.4	19262.2	22320.9	21404.3	16626.8	15148.2	17621.6	21685.6	14391.2	13605.5	15122.3	14365.8	15175.7	5762.02	8371.9	14084.4	17676.1
1.93_197.0657m/z	197.066	1.93098	14187.8	13620.6	15055.7	14334.6	18038.9	16087.7	10904.9	16662.9	7694.63	13494.9	12807.5	7943.37	10127.8	14895.9	13100	11186.9	7705.42	14700.3	21320.9	20770	16971.9	19059.6	16228.5	18061.1	15713.8	13045.7	15933	13101.4	13004.8	12891.1	12899.7	13285.6	10251.4	11235.3	13419.1	12167.4	13138.8	10561.8	9517.76	14163.8	12032.5	12587.5	13514.3	2133.2	2091.26	10805.5	11978
0.24_197.0709m/z	197.071	0.24	1868.86	3031.61	2744.43	3038.11	3276.48	3237.62	2991.72	2522.28	2445.24	2663.99	2649.93	2085.4	2441.94	2172.81	1106.41	2008.92	2226.33	1237.87	2951.99	3449.19	2972.95	3284.61	2438.43	2199.36	2273.83	1779.86	1500.6	2784.45	3246.55	2696.08	1517.09	1148.18	3066.35	2345.57	3144.31	3120.43	2790.55	3738.22	2239.73	2648.87	3324.9	1151.9	3515.28	2295.17	3012.87	2571.49	4366.08
1.55_197.0765m/z	197.076	1.5539	61537.8	101936	53536.3	48223.8	47890.7	59514.2	55573.3	84407.4	61866.1	45805.4	72319.7	50265.1	43182.4	48584.1	83294.1	59713.9	49000	79126.2	76474.1	70998.1	58285.2	81742.7	50675.1	65199.5	54709.6	51608.9	38980.3	65791	47123.2	47714.6	59542.5	49398.7	47696.2	42230.9	46631.7	58381.6	49365.8	53956.2	49864.5	42408.6	42153.3	36379.9	39680	16808.6	29885.2	37515.3	48770.4
0.29_197.5357m/z	197.536	0.292367	0	0	0	0	0	0	3058.12	0	0	2361.67	0	3415.12	4276.64	1289.37	0	0	2731.72	0	0	0	0	1219.45	0	0	1618.63	1712.87	0	5586.3	0	3767.02	3529.66	4214.88	4371.67	6931.35	0	0	0	0	0	0	0	0	0	0	0	0	0
4.20_197.9787m/z	197.979	4.20323	56536.4	54868.7	47310.7	43644.8	48246.6	37320.5	31369.7	26883	20763.9	27398.3	18346.1	11996.3	15052	21149.7	16149.8	12723.7	9049.95	7460.4	56151.1	46956.6	61879.9	48964.4	60241.8	32330.5	13609.3	9702.1	15762.6	35448.5	28064.2	19290.1	12728.3	12765.1	13780.9	5495.11	6380.37	59630.2	60457.6	46347.1	33313.9	51530.6	31570.5	20757.6	14267	45322.1	40396.5	16917.8	55987.5
3.89_197.9790m/z	197.979	3.89113	39082	28133.9	28105.2	21445.6	15567.6	8548.01	13628.6	4277.1	5975.77	8301.29	3907.66	5727.07	2941.43	6831.76	2575.15	2543.63	4994.89	744.583	27739.1	25460.9	24853.9	16387.5	20699.9	6624.94	829.477	1151.23	2529.19	12038.3	6559.08	4459.01	2097.39	3500.74	3802.65	2106.65	0	32267.6	39943.1	26290.8	17616	28595	12926.4	8987.03	7896.14	12532.8	8562.66	6277.85	26798.8
0.24_197.9799m/z	197.98	0.24	9269.7	8334.01	6311.1	10127.6	6540.87	9814.45	11127.5	8925.07	6954.27	4001	5448.49	8093.7	9026.89	4492.85	4539.96	4053.78	3715.48	5364.6	5947.75	9156.35	6023.18	7006.79	8455.45	5885.85	4419.6	7462.54	2772.54	4760.68	5367.21	6494.34	6033.11	4403.58	4131	6509.53	7090.44	12634	10402	11851.2	6484.48	5644.95	9115.54	7799.63	4310.82	5714.58	2602.8	4065.13	8228.21
1.54_198.0937m/z	198.094	1.54342	5460.44	4956.87	5761.28	5533.58	7820.88	8542.94	6833.06	14996.1	4589.75	7065.64	4677.8	7014.34	6900.05	6787.95	11342.3	7456.15	5535.96	11259.4	13522.2	6293.3	7941.35	6888.5	7829.06	9915.9	8233.31	5999.77	6734	4681.58	6407.58	9470.43	5313.57	2763.19	4274.57	4597.14	6008.21	5122.61	10583	5514.67	5086.11	1672.99	7304.59	4244.88	5820.18	381.177	5697.71	6885.35	8354.83
0.50_198.7787m/z	198.779	0.501867	141968	140606	111526	65595.4	85537.6	90064.1	127503	159981	33385	61686.3	98725.6	91048.3	6020.34	37401.5	98929.9	20208	39084.6	29501.6	111268	77525	61788.3	84235.6	58237	52648.8	135114	124967	50792.3	116437	55055.2	78656.9	49204.5	26240.7	34253.9	37095.9	50485	290016	96386	70866.3	101649	133036	85081.2	94871.2	69786.6	47735.2	63423.5	78735.1	120664
0.80_198.9372m/z	198.937	0.80405	17302.7	19796.7	19097.9	16542.2	17862.3	10576.1	19736.3	13040.6	8987.92	11050.4	11746.7	13286.5	7549.32	8135.18	8158.58	8100.91	5614.03	6452.49	22808.7	21678.1	15907.9	19134.9	15991	14981.2	10051.7	8522.12	11642.9	18051.9	12353.1	12448.1	10695.6	12277	10540.8	9795.9	8879.54	29336.9	21256.3	14397.7	14633.8	16307.7	15376.8	10942	10915	10390.4	14089.1	9169.71	21871.2
1.32_198.9823m/z	198.982	1.31535	25651.3	32532.1	23365.9	25174.6	25009.5	32594.6	35492.4	27601.6	36434	27317.2	54153.9	34067.2	23667.7	23559.8	29098	20078.2	13389.6	24108.4	22941.9	23667.7	18425.2	20825.4	20344.9	18816.1	28878.5	20883.6	23864.7	17214.1	20089.2	23816.3	20781.3	28098.1	27273.1	26557.5	17206.8	25670.3	15922.6	17657.7	33959.2	17544.2	23466.3	33279.2	45179.8	15708.9	16438.2	28146.2	13921.2
0.72_199.0477m/z	199.048	0.720067	8050.04	12348	10406	8838.77	9926.62	10153.4	11224.8	7254.33	8843.83	8939.54	10648	11403.3	5278.92	7494.26	7754.09	8601.8	6694.49	6589.7	7982.53	7257.42	7510.44	11045.4	7161.06	7422.8	9112	9611.14	8657.88	11253	6631.85	9540.97	8080.77	10081.6	6744.46	7207.08	8547.42	9933	8497.77	11373.7	8320.07	10373	7448.66	14983.5	12389.8	6547.68	7564.54	9197.2	10462.5
2.71_199.0553m/z	199.055	2.71223	205337	152218	188987	147466	67626.8	99637.6	81682.3	68927.8	87442.5	41662.7	81105	50370.6	54873.3	30552.1	40382.8	32550.2	25778.2	23505.7	72164.1	65828.4	78998.6	98084.3	76992.3	63247.5	66792.4	47942.3	32133.3	94011.5	70798.8	90021.7	77615.7	44313.9	40541.8	38697.1	27098.6	227822	125634	108164	137825	106199	93561.4	83048.9	73719.1	50187.8	62600.5	61922.4	147061
0.23_199.0785m/z	199.079	0.229517	7756.6	7653.93	8384.44	8299.35	8883.72	8711.48	7418.76	6459	7652.71	7044.53	6710.22	5682.01	7090.77	5396.08	7130.04	4812.96	5385.38	5159.34	7919.49	5646.61	5801.69	5466.49	5988.45	7655.81	7475.31	7069.81	6061.37	6751.48	8017.62	7483.1	7297.63	5993.01	5296.36	6327.11	6427.75	5230.68	5010.93	6526.38	6376.99	7434.65	5760.65	6006.3	6154.16	5884.73	7234.4	5382.36	6669.05
1.92_199.0809m/z	199.081	1.92052	26791.6	29202.6	24547.6	24173.2	40132.9	29557	25640.3	26651.2	17986.8	36804.1	29586.4	26355.4	20465.2	30675.2	27410.4	22345.7	19302	27580.6	39632.1	35277.1	36284.4	39254.2	34726.7	33770.7	33655.8	38294.4	28686.3	31057.3	31466.1	28302.4	27611.5	32243.1	32495.1	31201	29861	27320.6	27848.9	39834.8	25191.7	26310.2	24456.2	34919.1	29976.4	9162.12	13570	21959.8	27680
1.91_199.1169m/z	199.117	1.91003	2207.89	2808.75	1228.53	1108.93	1747.82	1949.8	1174.47	1147.77	199.66	1142.19	252.038	157.68	900.325	1171.9	812.434	1024.46	531.177	221.304	4449.74	4216.2	5691.29	5141.3	5071.53	2658.16	4196.97	4976.25	3943.38	2915.4	2157.8	2553.75	2362.98	5063.96	3463.31	3367.19	2434.55	2760.86	6056.72	3495.74	2092.43	2336.56	2669.8	3952.91	2488.23	640.968	759.328	1349.03	3624.39
2.03_199.1537m/z	199.154	2.03337	617286	584090	595939	595430	632775	586486	605322	608895	534617	576291	512708	615154	606568	690887	653315	658313	651732	596347	589220	577418	587279	581577	584470	566401	523643	578238	659673	587602	588203	564884	601498	597719	627561	633159	650050	608466	646866	609079	590904	596529	591058	573994	592245	664870	672554	575409	616365
2.53_199.9517m/z	199.952	2.53415	8496.35	9854.91	7553.87	5378.56	5399.84	4416.95	8649.36	5340.9	10382.9	5044.16	10261.5	8221.78	1468.24	2126.75	3731.65	620.735	3459.8	728.209	6135.23	3292.59	11717.4	7314.14	13497.9	4798.05	10066.6	8967.21	17846	8114.1	4439.84	8182.77	7732.75	8283.08	7385.08	6884.96	775.494	13191.8	8157.37	13489.5	9392.34	9401.96	13304.1	21014.3	20748.6	3990.76	8073.93	14698.4	10668.7
1.92_199.9523m/z	199.952	1.92052	697439	1.19361e+06	702458	649059	1.07714e+06	448567	792722	708545	1.05143e+06	908110	1.2103e+06	702709	372565	828723	675993	355179	533611	643210	862431	813168	2.62896e+06	1.25842e+06	2.65493e+06	843610	1.25376e+06	1.16831e+06	2.59008e+06	1.0949e+06	858871	1.08844e+06	1.0236e+06	1.01681e+06	974720	981206	748834	2.14932e+06	1.36836e+06	2.68887e+06	1.8087e+06	1.82914e+06	1.84842e+06	2.74622e+06	2.68187e+06	1.30285e+06	1.34055e+06	1.8171e+06	1.22325e+06
0.29_199.9764m/z	199.976	0.292367	257818	231370	254121	254936	1.32759e+06	1.44384e+06	1.30205e+06	265536	203775	1.2948e+06	206301	1.26419e+06	1.39606e+06	1.27344e+06	275972	1.32974e+06	1.12233e+06	232565	877612	871519	796930	984246	804744	858885	972884	935736	804289	714235	537816	713436	691894	2.21675e+06	2.15373e+06	2.15374e+06	504040	2.92929e+06	213775	3.86126e+06	2.81498e+06	1.06788e+06	1.10588e+06	3.92273e+06	3.83316e+06	197117	203725	1.07228e+06	899878
0.29_200.0162m/z	200.016	0.292367	1170.66	1527.21	270.031	703.669	2176.03	5346.68	2238.97	1542.82	1423.76	616.247	1865.49	2597.47	5880.99	0	2262.76	5256.11	0	1848.16	6388.29	5942.16	3512.02	5435.64	2312.58	5797.39	5125.44	5676.75	3967.27	7119.63	6905.3	6831.26	7591.99	14455.2	13028.8	12154.9	4929.6	7235.72	1400.39	6572.07	0	1262.83	816.096	7563.51	8590.3	2259.01	1477.02	3642.38	2856.59
0.29_200.0944m/z	200.094	0.292367	644.342	191.941	60.1065	0.0953944	0	729.218	11.7744	473.487	731.959	47.4066	486.5	313.243	355.218	380.494	419.317	0	371.739	443.598	38.5243	537.827	45.8485	297.55	0	215.785	390.725	0	491.916	926.896	0	28.7807	0	890.641	830.655	1720.09	810.158	3043.59	0	6318.34	3042.73	514.288	0	8591.09	7394.99	0	0	0	694.328
0.29_200.4774m/z	200.477	0.292367	28120.1	24766.5	28314	23467.7	196541	203822	183811	33011.9	24305.9	181925	23635	170002	197932	185792	29566.5	191507	149619	26732.5	126909	128730	109947	136138	114068	121985	128978	130132	110230	105747	75683	99829.3	96052	327652	310249	302541	58688.5	438561	22805.7	560759	405836	149484	150281	579345	554427	22461.9	24646.4	145251	129043
1.00_200.9307m/z	200.931	1.00348	33.9224	798.283	1764.09	246.705	888.799	601.62	1450.77	1436.85	1544.17	1652.92	456.368	1054.99	3015.17	583.865	770.038	1144.82	40.0682	1742.31	86.3048	2275.32	425.487	1675.39	158.399	700.867	2391.09	432.528	1108.37	1155.86	24.5492	1266.93	1010.2	1663.51	629.253	967.636	1327.17	984.235	46.8594	905.286	776.839	82.9736	689.981	1751.8	2430.1	485.843	3351.31	1112.11	0
2.56_200.9327m/z	200.933	2.5551	35185	27006.1	24815.1	21659.8	22593.7	15261.8	14364.5	11929.5	12888.5	8251.71	12467.9	8456.28	5277.42	2568.31	2441.75	453.999	1757.19	275.145	32424.8	27951.6	18216.6	31240.8	16571.9	21258.2	14824.8	7889.42	2254.11	17045	14754.5	10400.7	9112.41	6316.88	6784.58	6805.58	550.708	26066.5	29956.3	18999.8	17809.6	17541.5	14723.2	9668.56	9894.61	6574.24	9164.39	6733.14	22958.5
0.32_201.0025m/z	201.002	0.3238	1.09188e+08	5.95171e+07	1.08831e+08	1.08277e+08	7.52061e+07	9.3185e+07	7.57419e+07	8.38224e+07	5.46617e+07	7.23865e+07	5.96463e+07	7.32876e+07	8.6795e+07	7.40289e+07	8.80507e+07	9.26187e+07	7.09549e+07	8.50994e+07	8.83581e+07	8.77594e+07	1.00185e+08	5.82634e+07	9.96183e+07	8.7401e+07	5.70846e+07	5.65829e+07	9.80077e+07	1.06574e+08	9.53868e+07	1.04222e+08	1.02345e+08	9.91255e+07	9.70712e+07	9.41024e+07	9.805e+07	4.74235e+07	2.56584e+07	1.38842e+08	4.63534e+07	2.8616e+07	2.89696e+07	1.39059e+08	1.42316e+08	2.55117e+07	2.60599e+07	2.80356e+07	9.10485e+07
3.45_201.0210m/z	201.021	3.45357	12199.7	14368	13637.6	15745.2	14887.5	20320.2	13574.3	22345.2	15712.2	17301.2	19870.4	16590.6	25788.3	21546.3	32592.1	27450	19701.3	38375.3	9503.84	10111.5	13749.5	10603.2	12927	9340.09	10171.1	11819.6	18106.9	12906.2	12724.6	13435.8	12638.7	13420.3	15249.5	13887	14611.8	3903.84	9775.29	11518.6	12321.6	12064.8	12446.5	11725	12851.7	10911.9	9066.69	12601.5	9049.06
1.90_201.0237m/z	201.024	1.89957	9910.05	3851.96	8981.09	16115.5	18185.3	11010.4	11343.5	8914.48	1158.39	28057	696.334	6261.61	18218.5	17520.4	4985.02	83892	66540	2871.34	1254.27	510.754	7687.74	4182	10492	0	3145.66	2178.89	7888.48	2175.5	7514.17	5274.05	4247.69	10047.6	6981.92	11189	51775.3	5039.96	12581.1	5863.07	12782	19344.4	10236.2	6938.66	6326.1	26877.8	28829.4	20141.6	8806.31
1.66_201.0413m/z	201.041	1.65865	1.32043e+06	3.15998e+06	2.19683e+06	2.43368e+06	4.73156e+06	3.36085e+06	3.28153e+06	1.0003e+07	3.70648e+06	4.581e+06	4.59256e+06	3.42361e+06	2.65458e+06	4.87188e+06	1.09713e+07	3.1366e+06	3.23691e+06	1.12075e+07	7.48793e+06	7.78756e+06	4.162e+06	4.6396e+06	5.01496e+06	9.58031e+06	5.54358e+06	5.50268e+06	5.83855e+06	4.81685e+06	6.04071e+06	4.95101e+06	5.29085e+06	6.15738e+06	5.53363e+06	5.38442e+06	6.67398e+06	1.05328e+06	1.46282e+06	1.44266e+06	1.51516e+06	1.88343e+06	2.04642e+06	1.97308e+06	2.13551e+06	1.53971e+06	1.5543e+06	1.65519e+06	1.91166e+06
0.29_201.0484m/z	201.048	0.292367	69854.3	82686.3	49190	46806.4	136055	94318.9	145000	75342.7	80364.1	149945	85336.2	114926	96006.3	118244	52877.1	117124	110675	77869.3	79434	72324.7	52466.4	85789	45884	55106.1	55463.8	98933.9	53623.7	43583.2	34461.8	49179.9	46342.7	49046.7	55591.6	37982.2	30989.9	144263	37178.8	21197.2	125966	59390.9	61586.8	25734.7	31607.1	42822.5	55495.7	65408.7	68553.5
1.43_201.0507m/z	201.051	1.43057	182374	258739	151355	161493	162825	167906	266439	167661	226584	124200	128750	166580	113249	177042	147802	164785	201612	122510	215600	165855	172566	236700	262802	163789	132172	179974	128527	322037	301452	178538	179381	150205	131159	123187	148320	212024	199458	174068	231545	371669	166851	130910	123996	168142	164663	122828	234559
0.76_201.0508m/z	201.051	0.761967	1976.5	2513.51	2433.31	3751.3	3085.74	6114.12	2998.38	3430.53	2142.59	3137.03	1422.11	3332.61	1868.26	2562.61	1711.51	3209.97	5028.35	3271.69	2658.22	2541.46	1335.9	3194.24	592.745	2577.44	3096.39	3026.15	534.363	2923.95	2353.31	3186.24	2715.25	2223.53	2605.17	2330.61	742.132	2149.15	2249.03	3420.3	2852.65	3818.43	2263.59	1218.52	724.154	1465.84	116.981	2836.46	1732.57
1.95_201.0599m/z	201.06	1.95193	93884.2	88627.4	82118.9	74271.1	61950.1	67958.6	75575.2	55642.2	53220	53341.6	55475.2	61013.6	48555.1	49036.9	50282.3	53688.6	54551.4	48074.8	90907.2	83463	71903.4	75884.6	67327.9	71543.2	57589.8	54674	44778	77104.7	65678.4	63500.6	59120.7	62487.8	51992.4	50967.9	52385.2	78459.6	91869.8	75097.9	71349.2	64960.1	59411.4	55147.4	58547.8	40810.2	60289.9	50908.1	75657.5
2.75_201.0700m/z	201.07	2.75412	66719.7	44225	68020.8	55945	39796.1	50835.5	46104.9	47322.4	46630.4	38850.4	39461.2	44460.3	43626.9	41363.4	37694.4	36800.7	38859.3	25661.9	12994.5	11173.9	22695.7	15405.9	22525.4	16602.4	16723.2	15175.6	14247.7	18992.9	21110.2	15939.4	20920.7	18464.5	17647.9	18203.8	15651.7	14212	25394.1	23387.4	23308.5	29729.8	15730.7	23426.3	31002.2	16696.5	13944.2	18263.9	24748.2
0.31_201.0731m/z	201.073	0.313317	1.08533e+06	148401	1.08673e+06	1.06233e+06	412800	627431	389847	558496	121260	379606	121731	377593	548992	347784	477186	534728	297437	436212	557512	535605	762151	203166	753762	513810	183253	179493	637833	863827	651563	803057	832387	633083	615588	583326	564848	97739.8	11199.5	1.58355e+06	76053.1	11955.3	11869.5	1.48682e+06	1.49399e+06	14039.9	15103.5	11259.7	641235
1.92_202.1038n	201.096	1.92052	93613.5	82483.8	79972.3	79210	101242	112269	77826.9	75306.5	53415.7	88546.6	63991.1	67860.5	75095.9	69878.9	70513.7	75475.5	61865.3	65943.7	106175	103885	128467	111281	111561	95725	87515	87515.7	92835.1	90389.7	94966.2	85675.5	83280.6	107365	102044	98199.4	79882.2	92007.6	101199	130718	84151.2	87641.8	82796.9	112964	121242	79224.8	84248.7	69261.6	108137
1.34_201.0967m/z	201.097	1.3363	2587.35	4169.51	1998.81	1309.57	1587.02	4093.88	4451.81	3685.65	3608.07	2299.23	4749.93	4317.81	4372.92	2945.73	5829.41	5522.73	3193.98	2882.02	6142.4	4665.37	3187.06	2987.19	3558.91	4287.45	3027.82	3883.18	3655.26	5235.96	4195.19	3647.79	3936.5	2947.26	3132.3	2059.58	2428	2544.03	2245.79	1312.68	2241.81	1300.1	2240.69	1575.93	1050.64	2475.89	1276.28	1238.51	3215.61
0.31_201.1205m/z	201.12	0.313317	4.02738e+06	1.33554e+06	3.96102e+06	3.92863e+06	2.13259e+06	2.84118e+06	2.08587e+06	2.47482e+06	1.18982e+06	1.93015e+06	1.19883e+06	1.89728e+06	2.50492e+06	1.89805e+06	2.36035e+06	2.61412e+06	1.76142e+06	2.28028e+06	2.60183e+06	2.57233e+06	3.19334e+06	1.42887e+06	3.18724e+06	2.54733e+06	1.30684e+06	1.25538e+06	2.80691e+06	3.51641e+06	2.87029e+06	3.30846e+06	3.33367e+06	2.85289e+06	2.73388e+06	2.68138e+06	2.77324e+06	1.00667e+06	330240	5.39619e+06	969882	380573	378620	5.17768e+06	5.20984e+06	355546	366436	327250	2.85781e+06
0.31_201.1814m/z	201.181	0.313317	916422	47646.9	889418	910708	276850	471966	259843	316363	22802.6	190506	25499	186864	316811	165866	261979	280625	123764	216453	362559	343960	554500	87499	557775	358293	53998.2	51926.7	385201	691440	497553	647072	523721	371967	355055	338157	296051	30718.3	3236.18	1.39272e+06	22783.9	4079.76	3319.7	1.13133e+06	1.13697e+06	3257.2	4001.58	4009.3	455237
0.31_201.2207m/z	201.221	0.313317	6246.6	647.352	5446.63	6001.59	2766.07	4011.32	3217.19	2527.5	639.733	3045.98	684.417	2621.93	3785.53	2444.08	3518.62	2701.73	2348.84	2313.09	2417.75	3120.48	2937.39	1027.68	3927.38	1128.89	631.325	880.881	4473.75	5010.4	3410.74	4880.32	4876.09	3588.43	3955.07	3974.82	3611.49	0	0	6928.06	0	0	0	6010.79	8598.13	0	0	0	3623.17
0.31_201.3930m/z	201.393	0.313317	428635	17904.6	390697	390004	157496	302219	143667	201031	11569.8	127171	9556.08	158108	243449	140128	193546	227794	105570	167546	216077	210450	301252	62600.7	287275	183845	41239.6	29988.9	274159	398670	252855	313795	300042	206374	196718	256283	227097	9328.05	0	538042	0	0	0	472662	487655	0	0	0	270556
0.29_201.5507m/z	201.551	0.292367	2285.66	4137.01	2729.42	3504.72	8054.28	5823.47	5106.9	1343.29	3125.36	7169.6	4176.4	8254.27	6973.72	6672.38	971.958	5009.72	6669.35	1124.69	1555.35	1919.39	1451.97	3286.75	3351.53	2397.63	1638.74	2761.56	4223.74	2154.7	758.212	1650.99	2105.11	988.006	1866.5	1581.31	412.916	6420.88	1172.67	1736.59	5718.45	2367.88	3611.18	2066.86	2475.39	0	0	1609.62	1482.4
1.93_201.9490m/z	201.949	1.93098	49919.6	78456.4	44724.1	42833.4	67530.4	30195.4	52287.1	42682.1	61703.3	59254.2	73420.7	42125.8	25912.9	50113.3	41519.2	22759.6	34280.4	37712.3	57424.7	55741.7	164743	81503.2	164832	53520.2	71739.1	69444.9	152422	70285.2	52096.2	65087.6	65449.5	62270.9	61435.4	59662.2	45643.4	136179	96398.5	167861	111019	117527	114072	161477	162033	13284.8	50568.7	109229	79134.2
1.93_202.0228m/z	202.023	1.93098	12115.8	15464.9	17013.2	14394	14269.5	10833.1	12535.6	18550.8	13240.8	11622.3	24910.4	22766.6	14192.8	13934.8	27886.2	11836.9	14145	24954.9	14703	14839.5	8192.52	16735.1	6865.13	14575.9	19921.7	20269.6	13650.1	19551.6	16057.3	21884	20103.8	15765.6	25042.7	18297.7	25168.6	9773.16	8405.01	5120.58	8856.29	8630.7	17701.9	6951.12	8814.3	4013.87	4270.06	17754.9	11522.2
2.73_202.0314m/z	202.031	2.73318	191995	189029	229053	303582	119133	148028	170343	169258	212709	165930	278183	239297	234931	242508	286528	321825	399861	477791	69177.6	76150.4	135781	126195	129259	83553.9	135878	167303	225879	136485	145354	147644	177950	219717	228350	233782	271892	9189.76	90499	134634	125767	134710	131382	134687	170227	136366	99963.9	163858	94524.1
0.78_202.0896m/z	202.09	0.782917	6966.35	13578.7	9017.15	8981.18	8630.32	24249.6	10034.6	18772.2	12096.7	12930.2	16785.1	10958.5	26676.5	11007.7	21661	21236.1	7337.41	20461.6	7699.95	8367.76	4441.28	9595.35	5244.09	8133.98	14691.4	15315.4	8497.17	11375.6	17031.7	13645.2	12466.2	13388.2	12082.9	14316.2	16022.2	4782.74	3857.77	5345.98	6239.61	7940.22	10566.7	7861.16	6860.73	2926.04	4517.04	11471	6443.78
0.31_202.1257m/z	202.126	0.313317	29079.1	0	22668.4	23423.5	1913.37	5945.58	2593.75	4398.74	0	2224.33	0	2948.92	4288.08	2637	4344.11	5200.83	1836.7	3781.94	3207.98	4185.95	8464.57	1408.58	8093.14	4211.37	126.567	0	6916.48	10950.1	7736.05	10604.5	9296.65	4613.56	4545.52	3617.64	3951.41	0	0	51645.5	301.668	0	0	46696.4	42563.5	0	0	0	6195.98
2.80_202.9480m/z	202.948	2.79602	61297.4	27087.8	12304	2503.37	3036.72	865.601	1731.33	1686.72	909.524	869.695	1082.18	0	0	345.032	981.632	388.175	1237.29	819.836	46401.8	29378.5	26164.7	19195.5	8918.03	4534	1713.8	0	378.501	5990.18	1354.34	1618.2	1041.49	506.633	528.791	590.145	391.202	261976	50448.8	18167	8683.78	5134.01	2111.21	2034.99	976.658	1032.37	1053.27	707.964	53240.7
1.51_202.9866m/z	202.987	1.51437	35538	16591.1	34651.2	29479.7	16347.1	24656.8	32703.5	20676.4	8748.84	13064.6	17350.6	22881.3	16558.6	9455.03	28704.2	14675.5	13777.1	26163.6	19787.6	13377.5	10197.3	28565.7	7257.49	15563.2	20930.1	20960	4478.14	23280.9	60571.7	22863.4	20007.3	20520.7	20737.4	19372.4	30367.2	20024.9	23154.3	16051.2	19865.4	27295.7	12362.6	14794.5	10567.2	8799.93	30895.6	9654.65	35330
0.33_202.9885m/z	202.988	0.334267	0	888569	0	0	0	0	0	104980	1.08821e+06	0	1.11015e+06	0	0	0	49918.2	0	0	70398.8	12933.2	18755	0	193.314	0	35405.2	801.285	1825.1	0	0	0	0	0	52768.4	60866.4	65708.4	0	353831	471762	0	313380	516143	508705	0	0	402146	293202	406301	0
0.88_202.9944m/z	202.994	0.877383	0	2890.98	243.9	0	963.117	3021.24	1831.3	3721.61	3864.52	1283.23	3166.98	3536.92	1828.03	19.2983	1171.24	1642.08	0	2407.49	1394.66	4344.21	0	1526.75	0	728.344	887.257	643.13	1304.71	269.245	310.098	3.01354	0	7813.66	4740.22	8635.59	845.117	467.781	0	0	2652.36	1337.65	966.175	2972.79	661.114	1299.96	1579.35	1167.15	326.227
0.32_202.9945m/z	202.995	0.3238	5.84668e+06	2.91894e+06	5.93736e+06	5.85354e+06	3.71025e+06	5.05718e+06	3.76145e+06	5.22848e+06	2.97346e+06	3.37148e+06	2.89525e+06	3.44893e+06	4.60836e+06	3.23835e+06	4.74705e+06	4.70607e+06	3.1974e+06	4.7836e+06	5.18289e+06	5.03419e+06	5.22343e+06	2.96941e+06	5.21223e+06	5.05329e+06	2.7239e+06	2.66371e+06	4.59213e+06	5.3244e+06	5.28602e+06	5.32906e+06	5.29209e+06	5.89917e+06	5.61895e+06	5.51234e+06	4.70232e+06	2.64508e+06	724137	8.66575e+06	2.59188e+06	611925	585627	8.13268e+06	8.23826e+06	1.00514e+06	1.06176e+06	546886	4.70256e+06
1.05_203.0004m/z	203	1.05348	2134.76	777.506	1120.45	2568.44	397.827	1007.83	0	510.932	2003.63	1940.57	57.8444	8.68352	168.236	2874.81	1488.22	2936.37	120.626	244.154	4349.37	1658.66	2610.85	1673.98	2555.96	1258.88	1313.5	1013.8	2993.16	3417.22	2250.54	1651.27	2296.65	1609.88	2320.7	719.937	0	420.709	421.891	5174.29	27.111	72.4815	0	802.912	2281.96	193.232	778.599	0	2185.78
1.14_203.0005m/z	203.001	1.13728	6416.22	2299.73	4758.65	3991.72	2469.22	5252.27	2870.14	5053.91	1672.65	3284.24	2047.16	3486.52	4388.85	2367.82	3287.92	3916.2	1909.02	289.012	3050.86	1905.49	5556.66	2568.92	4049.27	3631.83	2077.57	1985.15	4077.99	5230.23	4900.83	4246.81	4808.37	6946.85	3930.55	2874.88	1554.39	4003.86	653.947	10164	780.246	1594.87	565.201	4825.32	7701.18	947.546	1842.78	345.495	4037.64
2.23_203.0200m/z	203.02	2.23238	6156.15	1561.66	8513.52	11894.2	4772.35	1575.69	1914.36	1043.26	6057.41	4945.91	2111.91	6828.04	2141.44	4841.09	2349.39	3085.36	3970.25	1083.09	1969.21	306.295	3483.43	2181.82	5892.37	1793.26	5001.14	2132.42	4550.06	13012.9	9279.78	13375.7	13285.3	11735.5	11042.5	10288	11128.9	3979.87	4056.48	10731.6	11341.3	10924.5	14830.7	9460.93	9249.65	8242.18	10764.9	11134.6	7420.08
1.92_203.0205m/z	203.02	1.92052	70059.9	59448.1	95176.8	106954	140444	68698	82477	83905.9	39438.5	160729	104721	92650	50986.9	112124	112842	55377.3	52978.3	77786.1	51492.2	50188.9	44676.3	74861.8	52053.4	52503.5	108025	106904	77873.4	67029.7	85222.6	86542.7	71213.1	111534	123750	132091	107112	41896.3	57528.6	31557.4	45178.9	81262	84145.6	44960.4	44804.8	23782.2	44273.6	101845	44342.3
2.01_203.0378m/z	203.038	2.01478	12211.7	10444.8	11260.1	12239.9	18010.9	16455.3	15436	33455	8694.99	10697.9	7575.95	14637.9	24855.2	18859.6	40461.6	19805.2	16915.8	69890.3	9309.55	13258.6	11342.3	20270	11209	17833.5	7267.69	12410.7	9376.18	11599.8	12154.1	11394	8914.67	12969.6	10974.1	6445.34	10976.9	12175.4	23663.9	11545.1	14442.6	17897	16689.9	6660.13	9386.06	2218.27	5388.02	13184.3	15799.9
2.46_203.0655m/z	203.065	2.46302	5.95516e+06	8.88101e+06	6.12463e+06	6.14759e+06	4.85515e+06	7.83815e+06	8.85382e+06	8.28616e+06	8.89919e+06	5.33186e+06	1.00432e+07	1.00823e+07	8.95539e+06	5.9978e+06	9.58347e+06	9.19033e+06	1.01696e+07	1.01654e+07	5.75241e+06	5.799e+06	6.39649e+06	7.53539e+06	6.51093e+06	5.9439e+06	7.7226e+06	8.00949e+06	7.78598e+06	1.08751e+07	8.66848e+06	1.13032e+07	1.17429e+07	9.06335e+06	9.51723e+06	9.5099e+06	1.0262e+07	7.10455e+06	5.22525e+06	6.28245e+06	7.739e+06	6.71105e+06	6.73041e+06	6.44544e+06	6.90676e+06	5.21062e+06	5.2333e+06	7.49819e+06	7.75173e+06
3.44_203.0658m/z	203.066	3.44308	11540.7	14900.8	4265.08	7110.68	3673.73	7062.67	10804.6	11242.6	11034.8	6076.32	13344	12429.3	4891.47	6952.65	7413.43	6668.64	6828.53	8783.85	9509.2	6788.56	10508.3	6417.66	13867.6	6859.02	4770.49	10863.5	7594.71	11134.1	8431.12	17283.7	11195.8	7056.15	5775.64	7966.13	5696.26	9730.85	10441.5	10597	9373.97	10572.2	7187.36	10068.4	7455.89	7006.14	5207.71	4391.3	14725.1
3.27_203.0766m/z	203.077	3.26502	6749.81	11485	7776.1	4969.62	8321.23	5500.72	10738.1	4260.27	10180	2932.77	11454.2	4946.32	5804.99	7948.52	981.303	1855.05	5640.87	6101.52	6832.2	8491.95	7426.23	2261.34	9128.32	7801.55	4184.03	2749.36	8274.8	4073.54	9695.58	13575.6	9876.44	6823.85	9428.86	4448.69	3899.35	10270.7	6756.05	4256.66	8019.93	8098.22	10198.5	4725.74	9237.84	3262.13	10024.3	3362.83	11517
3.43_203.0782m/z	203.078	3.43262	5630.64	2824.64	7802.18	6672.49	9263.8	7471.99	9056.08	2714.35	2873.38	1297.49	10649.4	7864.94	11028.8	6025.52	7898.31	1036.64	5760.77	486.859	3901.03	5308.55	7847.42	9120.71	4429.85	7880.9	2341.74	6910.83	3950	6791.29	8908.89	10149.3	14400.6	10430.3	13003.7	8319.87	11613	3015.69	5709.24	6351	9045.4	6335.31	7068.43	6958.74	7376.55	8817.32	7271.07	6705.49	4856.23
3.33_203.0849m/z	203.085	3.32787	25785.2	20854.5	78642.9	92065.5	74881	97266.4	82526	85300.8	38711.5	62595	35556.8	69728.3	83941.4	54410.3	72660.7	79226	55643.1	61059.6	34662.4	37476.8	19360.5	88432.6	35271.3	68509	111970	95897.4	22458.9	75003.8	79614.4	86201.7	81876.5	49078.6	45705.2	40966.6	63079.3	13348.6	36264.7	31603.6	78117.7	76758.8	79052.5	46982	51526.8	67948.9	70032.9	67509.6	28557
1.60_203.1110m/z	203.111	1.5958	24673.4	30396.2	27138	30038.9	24539.7	40098.8	32586.5	39248.3	33150.4	23747.8	32658.7	35154.1	43456.1	27607.2	35101.3	42302.2	30754	24122.3	19585	23622	21422.8	44703.7	24283.6	28223.9	47567.1	45210.8	24132.6	35908.7	26573.7	38854.2	38401.8	32548	37714.2	35473.6	23136.4	40881.2	23034.9	32276.1	41576.1	31262.9	36377.4	36489.4	35162	3759.55	27002.8	37903.5	27722.1
0.30_204.0036m/z	204.004	0.30285	278452	59737.8	219204	217374	168388	181203	173311	105896	31255.7	173758	61009.6	144211	95898.6	156503	82371.7	103068	148096	79942.5	105525	158759	237767	82321.8	255645	102941	56025.4	57827.8	203818	256820	134701	223760	196501	125617	95617.3	105267	120626	77564.9	40426	284189	64915	48786.7	45710.9	312145	297692	34596.2	40836.1	44281.9	170213
1.60_204.0140m/z	204.014	1.5958	107686	126077	119644	118066	88797.9	100962	77946.7	92719.6	106019	85371.9	125390	85007.1	102387	79650.9	85290.9	88073.5	72743.8	68492.2	83210.3	80231.3	83848.9	124949	94481.7	92212	123179	115296	88522.4	98182.9	110038	106118	96753.9	96325.2	109537	111553	96908	94122.9	108944	132015	89342.4	94032.3	94884.2	108398	105430	66370.7	79237	91619.7	100193
1.47_204.0141m/z	204.014	1.47247	137867	164682	114716	96163.9	122498	142176	108295	112226	106727	103551	113407	90410.3	121008	85648.6	95605.6	111845	75905.2	89286.4	122823	117033	109728	146475	102365	102319	98112.4	91978.6	71882	97586.4	99386.5	79132.2	81618.7	97259.2	93796.2	89016	84844.8	162720	130058	210868	130335	112496	102105	162452	170029	98513.1	104611	86245.4	134037
2.90_204.0394m/z	204.039	2.90077	104461	120548	122920	123257	116186	105088	110587	109386	99391.2	112027	93273.5	104671	103480	113693	99944.8	106440	108671	108797	125615	127017	117849	119394	126893	129803	100267	107763	104526	117371	118933	106310	104344	105487	95283.9	101255	107978	61581.3	114058	116954	120130	123317	106768	101544	104687	111165	110103	97200.2	108818
1.60_204.0503m/z	204.05	1.5958	116622	389936	118541	119288	276560	615864	362661	353431	413424	269422	467430	384532	597857	272506	381630	628087	342422	389761	1.1862e+06	1.19593e+06	189043	672052	195463	1.41876e+06	758638	807707	212804	215033	623085	228641	228439	277036	288798	269617	637909	508552	423336	367563	543340	624385	661130	401241	434590	426245	465602	700698	432421
1.94_204.0716m/z	204.072	1.94147	17119.9	13304.3	15083.2	16797.1	16340.7	17359.4	15126.6	12415.2	5527.62	16409.2	12993.6	13804.2	11573.2	13503.1	11712.7	15092.2	8744.46	10815.2	20265.5	19203.6	15976.9	13807.9	17146.7	17726.9	15504.2	14529.1	17679.6	17754.1	13181.5	15762.1	17085.7	15194.9	14334.4	14182.9	15930	11487.9	15403.1	13182.3	12558.7	14858.1	13263.6	11995.2	14206.4	4544.06	7965.27	11272	11649.6
5.98_204.8962m/z	204.896	5.97707	372897	491000	358345	391434	332490	371933	256506	25310.4	20680.7	5144.31	16922.6	1366.65	0	0	0	0	34.1235	0	473706	502405	396391	571560	443840	400351	3496.31	3814.09	0	375841	246303	169773	28498.1	3541.15	0	0	0	689568	421122	445167	658239	567272	509896	24039.1	22791.3	3923.39	1589.85	2215.24	337808
2.89_205.0354m/z	205.035	2.8903	305553	347293	388325	376267	363302	343826	358853	340410	306560	322032	299164	328465	321521	328179	296382	326127	297706	329519	386832	374771	364767	385341	394821	391151	328091	328868	311145	376620	381561	345945	356761	324115	308083	299317	315197	124539	328699	375774	365914	363603	360390	326529	319782	319514	325501	309986	335312
2.13_205.0529m/z	205.053	2.12763	27791.8	29731.8	31029.4	33272	39733.4	43423.9	35285.9	55645.7	22497.2	36997.5	31600.1	36021.5	41985.8	36255.3	57501.9	47150.7	29637.9	48817	46938.7	49604.7	36231	42227.3	35256.1	52214.3	36467.6	35080.2	37515.9	45001.7	57499.1	44233.8	44809.2	39664.1	39249	37039.8	46832.8	12994.3	15250.3	26186.1	19937	19755.5	17142.8	24169.7	24604.6	14815.9	11718.8	20196.2	20790.6
2.30_224.9232n	205.905	2.29523	596246	395729	142829	57031.8	68480.7	69045.8	36111.4	25811.2	37171.2	22675.6	32330.7	10942.5	24069.7	13059.1	10615.2	16056.4	1724.64	6315.74	212775	164039	411553	227399	165677	26206	23432.1	13600.2	19589.7	51917.1	6361.6	23536.4	17133.4	24496.4	23895.7	19004.8	436.367	641288	549984	399669	144230	126240	72009.1	63238.4	53547.5	16725.4	26220.2	26747.3	754525
0.29_205.9581m/z	205.958	0.292367	1.12883e+06	1.1148e+07	1.12353e+06	1.10943e+06	7.62009e+06	1.76781e+07	1.00859e+07	3.29054e+06	1.06446e+07	7.51877e+06	1.12332e+07	9.92188e+06	1.68307e+07	7.26692e+06	3.34361e+06	1.64305e+07	8.61576e+06	3.06153e+06	5.83994e+06	5.83066e+06	9.10732e+06	7.75928e+06	9.27233e+06	5.78153e+06	7.73815e+06	7.49858e+06	9.2074e+06	6.19637e+06	6.68272e+06	6.34311e+06	6.26148e+06	1.12316e+07	1.09478e+07	1.09635e+07	6.16835e+06	5.88633e+06	3.25161e+06	5.82624e+06	5.63739e+06	6.09585e+06	6.32004e+06	5.98064e+06	5.82353e+06	3.03053e+06	3.15917e+06	6.28968e+06	4.33362e+06
1.54_205.9984m/z	205.998	1.54342	184565	186191	166878	156298	200765	190431	139253	162266	120443	169668	131736	105206	126743	168642	137118	155137	97270.4	107578	114744	109032	159122	159775	146194	106923	134302	117977	110127	140249	102898	121523	121189	141565	151442	126504	83822.1	212788	184161	228716	155639	191930	186381	190340	194226	101458	121532	161634	240791
0.29_205.9990m/z	205.999	0.292367	5655.66	70246.1	6354.36	6425.1	32509.5	154683	57671.5	7587.4	65500.8	30875.9	69316.7	62320.2	143900	29256.9	8132.86	117402	41621.4	3905.44	22280.5	21666.6	50438.7	36231.1	50681.1	18287.2	42841.8	38145	65336.2	24167.3	24833.2	22601.7	20169.7	67538.3	69402.9	70964.3	23990.8	18446	0	16691.9	10758.4	15975.8	19984.3	16506.8	15816.2	3718.35	6011.18	20713.3	8650.21
1.92_206.0292m/z	206.029	1.92052	19207.4	18939.9	15619.1	15897.1	16863.1	14836.8	15961.7	15761.1	7967.89	14803.8	14911.5	12119.6	7407.94	12298	18270.5	13336.6	9673.91	15919.1	18798.2	20265.2	13107.9	24292	11174.7	17667.7	21197.9	21095.9	11369.2	15154.8	16363.5	16924.1	13106.8	32881.1	31729.7	35084.1	18074.3	16518	25794.8	44432.5	15875.6	15193.8	15477.2	36107.2	38803.1	1117.35	6796.04	11675.9	19155.7
2.68_206.0385m/z	206.038	2.6808	3219.57	8760.8	9821.45	9900.36	7790.24	7688.38	9033.51	9283.02	7965.54	7738.73	7509.9	6997.88	7974.43	9801.88	10038.5	8668.23	8850.52	7057.34	12072.1	6864.26	6432.07	11303.2	12780.2	13015.4	6359.7	7636.29	10423.3	12172.7	11269.4	8717.08	11097.3	10405.7	8404.57	8976.43	10314.4	2996.32	9962.47	11486	10973.6	14835.8	8916.88	12324.7	7863.44	12174.1	10283.1	10466.3	11956.8
0.90_206.0640m/z	206.064	0.898533	4037.02	5183.54	4325.3	3640.24	4269.88	6392.57	6040.71	9645.06	3742.61	4146.73	3115.69	4216.68	4604.71	2884.78	6504.84	8319.64	6966.04	7967.64	16413.8	15660	9322.09	9180	8625.68	10965.4	5493.4	6735.12	9388.46	7690.62	8207.09	8098.2	8091.94	8742.56	10818	8721.5	7632.02	5056.46	2317.97	6533.65	4037.03	5915.68	5810.53	4698.89	5328.42	3107.47	4399.92	4219.68	6870.26
0.29_206.0777m/z	206.078	0.292367	227.654	107722	588.811	555.39	38591.1	262165	87255.9	4512.63	107300	45201.8	114421	96612	270582	41014	4411.75	223428	61004.5	2929.94	19571.2	20065.1	70602.7	46492.7	74772.4	22469.5	55596.1	51130.5	93577.9	24148.1	35164	28823.5	27842.1	110402	108194	114948	25658	20250.3	4336.02	22553.8	16277.6	21066.5	25144.9	28642.9	24064.1	3438.61	3769.78	29063.9	6905.81
0.29_206.4595m/z	206.46	0.292367	147444	1.49326e+06	147539	145135	1.07038e+06	2.51997e+06	1.43992e+06	450523	1.41575e+06	1.03333e+06	1.48907e+06	1.39836e+06	2.39625e+06	1.01112e+06	451626	2.28702e+06	1.23205e+06	396763	810352	796059	1.26169e+06	1.09605e+06	1.27004e+06	786834	1.08734e+06	1.05035e+06	1.26432e+06	852743	911259	868161	842624	1.52521e+06	1.47502e+06	1.47681e+06	835642	824495	437212	788121	782674	841203	855958	803127	780997	393137	408939	841765	588557
0.36_206.9577m/z	206.958	0.355217	0	0	0	0	41066.6	91216.3	0	0	0	46851	0	0	46087	73900.3	0	23716.2	0	0	0	0	64296.5	0	48984.7	0	1866.98	0	75897.1	32804	0	24340.3	3904.57	23259.4	29973.6	26530.7	25917.2	0	0	0	0	6909.12	7735.39	0	0	2778.67	2198.85	30678.5	0
0.84_206.9817m/z	206.982	0.835483	714.455	1997.76	844.063	1088.01	981.046	978.524	34932.1	26725.9	19574.3	352.085	38562.5	46442.6	981.143	396.427	32218.3	345.886	6944.98	22011.7	151.108	4300.13	1377.9	1162.22	1237.12	1508.62	1758.08	3393.74	2606.4	2253.59	813.607	1130.44	289.257	1873.41	3888.58	4808.74	2473.02	2821.18	963.167	2886.74	342.285	656.338	725.472	11171	17926.4	525.39	0	2635.6	768.737
1.93_206.9830m/z	206.983	1.93098	10957.7	7327.93	10627.3	10818.3	7863.06	8820.49	5840.65	3158.6	1392.46	5511.1	3661.82	2777.53	4578.03	4319.63	3889.3	5164.35	4788.63	4122.89	9155	7820.71	8155.71	7672.37	9108.57	7217.2	4718.16	5498.65	4550.45	8772.47	11484.8	8653.67	5794.31	9675.47	8798.15	7239.16	7295.04	6494.63	12191.8	16912.6	9225.87	9720.65	9767.77	14455.7	14232.4	5407.4	7467.16	7763.9	8114.06
0.95_206.9854m/z	206.985	0.950917	994.949	13776.6	5296.69	1235.52	2877.16	1210.07	36168.6	30496.4	23276.2	2884.69	17481.7	28215.9	2758.96	641.964	25044.3	1415.98	25614.1	19704.9	1883.74	12022.2	2368.36	10145.9	739.73	176.505	15316.6	8184.26	5994.55	4967.12	3867.51	12050.5	1379.45	12586.6	1010.81	9387.82	12060.6	8005.47	1632.05	7168.92	12092.7	2220.77	9095.56	23745.2	22930.3	1444.92	1056.23	10064.5	4140.94
0.26_206.9922m/z	206.992	0.26095	25578.8	23577	24798.5	21164.3	21420.7	22168.7	20714.2	20693.7	20019.5	18842.9	19485.2	18379.6	19075.3	18662.2	17869.6	16679.3	17844.1	17765.5	22524.6	21199.8	23418.6	22825.4	24024	24451.1	18042.8	17922.8	19322.5	23322.1	21442.5	22127.1	21986.3	17494.3	17421.3	17641.8	17597.9	20140.2	22269.6	22065.5	20350.8	19670.2	21262.9	20551.2	22363.1	18773.3	19257.9	15215.3	20552.2
1.08_206.9923m/z	206.992	1.0849	37344.2	44781.9	21879.8	26845.9	23751.5	25248.3	6434.67	1046.06	10774.2	22107	3804.99	9305.4	20367.4	21356.7	12746.9	23098.9	18579.9	1397.38	36704.2	22168.1	47048.9	30054.6	32417.8	26232.2	7451.53	19571.5	22950.4	25880.9	24753.2	20088.9	23296.2	18800.9	18593.3	12738.1	11987.7	27217	30293.9	29135.9	26670	31205.5	25671.7	3187.57	3374.49	22702	9613.92	14919.7	47362.3
1.65_206.9933m/z	206.993	1.64817	12072.5	9126.15	8740.87	7728.07	7797.8	6217.84	7599.65	7707.71	3878.45	5187.16	6446.05	9940.15	3803.96	4833.34	5073.46	4318.03	3979.59	1974.21	6021.24	6403.87	8525.56	7977.65	6107.16	7400.34	5660.44	4752.28	5310.81	7453.77	3941.3	6463.64	6277.49	5439.7	9151.34	2108.76	2162.04	7996.47	9234.7	12138.4	4148.38	6957.13	7619.36	6995.37	6886.31	4915.02	6705.39	6051.48	8817.75
0.51_206.9938m/z	206.994	0.512333	8235.54	686.701	1530.62	315.877	0	8.96618	0	0	626.638	10.7884	0	0	986.216	868.397	0	2076.79	3997.4	0	0	0	1941.65	100.707	5718.25	771.304	1410.63	790.776	3955.71	1503.97	1199.54	3695.71	856.575	0	0	1402.16	0.00018282	39.8063	7959.75	1022.79	99.129	6456.09	4209.05	0	0	4407.17	3653.27	270.814	3742.01
[truncated: 2,890 more rows]
[truncated: 12 more columns]
