# Supplementary material for: Gut microbiome-derived phenyl sulfate contributes to albuminuria in diabetic kidney disease
Source: Nat Commun. 2019 Apr 23;10:1835. doi: 10.1038/s41467-019-09735-4 (PMC6478834; doi:10.1038/s41467-019-09735-4)
Supplement: Supplementary file 5 — Source Data [file 41467_2019_9735_MOESM5_ESM.xlsx]

## Sheet: Figure 1a
Figure1a
Dietary intake
	after STZ administration (Day)
Group	No.	14	21	28	35	42	49	56	63	70	77	84	91	98	105	112	119
Wild-STZ	101	262.8	329.7	364	371.8	332.6	393.6	384	343.4	367.6	341.9	363.7	335.7	368.9	358.4	351.6	339.6
	102	267.3	325.1	324.9	301.5	313.1	317.9	352	398.4	369.1	377.8	389.7	406.5	387.2	366.5	373.9	367.2
	103	261	328.1	332.3	329.8	345.9	364.4	366.8	374.5	338.2	356	367.7	376.8	367.3	355.7	357.9	346.7
	104	248.7	296.4	289.6	280.9	293.4	312.3	305.2	304.8	304.2	305.8	301.1	301.5	302.2	308.7	297.4	285.8
	105	252.7	339.4	367.9	383.3	401.3	412.1	424.2	457.9	446.9	461.8	428.6	441.3	418.6	423.5	439.8	435.4
	106	240.9	295.4	309.2	324.4	339	335	330.9	329	335.4	330.9	342.2	369.5	330.4	385.4	340.6	308
	Mean	255.6	319	331.3	332	337.6	355.9	360.5	368	360.2	362.4	365.5	371.9	362.4	366.4	360.2	347.1
	S.E.	4	7.6	12.5	16.1	15	16.8	17	22.5	19.9	22.2	17.6	20.3	16.8	15.4	19.1	21.2
TG-STZ	201	199.5	260.6	281.2	277.7	275.4	285.8	288	279.5	265.9	282.1	281.8	272.6	281.4	287.1	291.5	290
	202	197.4	232.1	231.8	225.9	217.3	221.1	232.9	232.9	234.9	241.9	242.3	239.9	237	236.5	240.1	230.1
	203	207.5	260.5	280.6	273.5	269	280.6	275.6	278.7	266.1	278.3	288.7	288.5	276.1	296.8	303.2	309.4
	204	250.4	315.5	321.8	319.6	321.2	311.6	316.4	320.9	314	319.8	314.3	312.5	306.6	306.1	312.7	304.2
	205	185.1	241.5	271.2	275	289.9	310.1	292.3	295.7	295.9	309.9	312.3	301.5	296.8	298	294.1	279.8
	Mean	208	262	277.3	274.3	274.6	281.8	281	281.5	275.4	286.4	287.9	283	279.6	284.9	288.3	282.7
	S.E.	11.2	14.5	14.3	14.8	16.9	16.4	13.7	14.4	13.7	13.7	13.1	12.7	11.9	12.5	12.6	14.1
BW
		after administration (Day)
Group	No.	7	14	21	28	35	42	49	56	63	70	77	84	91	98	105	112	119	120
Wild-STZ	101	228.9	238.3	274.2	300.5	315.5	324.7	329.5	352.1	323	343.3	333.4	361.5	364.7	372.3	363.9	367.3	370.6	369.5
	102	228.8	273.5	278.8	306.9	316.6	323.7	344	344.2	357.7	368.3	359.8	365.1	366.4	364	366.4	379	379.5	366.2
	103	208.7	238.4	254.8	274.8	291	291.8	291.1	304.8	314.1	297.6	305.9	321.3	328.2	310.2	318.3	326.3	334.5	326.9
	104	235.1	267.8	284.4	295.7	317.5	322.4	325.4	335.7	342.4	340.6	360	366.9	365.2	359.2	369.1	367.5	363.7	367.8
	105	226.9	263.1	305.5	317.5	330.5	339.9	361.6	377.4	356.1	379.5	374.8	374.1	379.4	385.2	401.5	393.9	385.3	392
	106	241.9	288.3	308.4	342.2	378.1	380.4	387.2	402.3	407.3	415.5	423	432.5	440.4	434.5	432.8	433.6	426.6	431.7
	Mean	228.4	261.6	284.4	306.3	324.9	330.5	339.8	352.8	350.1	357.5	359.5	370.2	374.1	370.9	375.3	377.9	376.7	375.7
	S.E.	4.5	8.1	8.2	9.2	11.9	11.9	13.4	13.8	13.5	16.4	16.1	14.6	15	16.5	15.8	14.4	12.3	14.1
TG-STZ	201	246.9	281	304.6	315.9	334	336.2	353.5	363.1	363.2	366.4	373	377.1	386.2	378.9	389.1	398.4	398.7	390.4
	202	187.3	221.1	233.5	236.3	251.5	251.1	263	273.8	273.7	280.9	288.3	292.2	299.5	301.5	305.2	313.2	311.2	304
	203	243	274.1	292.9	309.8	320.3	326	340.2	348	350.4	360.9	353.4	361.5	362.1	368.3	375.5	383.5	368.6	374.5
	204	267.5	309.2	329.9	339.6	358.5	361.9	379.9	379.8	390.6	388.2	393.6	399.2	410	400.9	406.2	407.8	412.6	408.6
	205	253.2	293.4	320.7	328.4	344.9	358.5	370.2	380.8	387	386.1	390.7	396.1	407.1	407.5	399.7	414.8	406.1	406.7
	Mean	239.6	275.8	296.3	306	321.8	326.7	341.4	349.1	353	356.5	359.8	365.2	373	371.4	375.1	383.5	379.4	376.8
	S.E.	13.7	14.9	17	18.2	18.7	20.1	20.7	19.8	21.2	19.6	19.3	19.5	20.3	18.9	18.2	18.3	18.6	19.2
Blood glucose
		after administration (Day)
Group	No.	7	35	63	91	119
Wild-STZ	101	517	490	472	510	409
	102	448	493	510	472	395
	103	495	469	543	498	475
	104	415	455	454	425	385
	105	491	497	600	476	479
	106	387	424	403	424	359
	Mean	458.8	471.3	497	467.5	417
	S.E.	20.8	11.5	28.4	14.8	20.1
TG-STZ	201	306	388	345	381	409
	202	429	475	386	345	387
	203	509	370	399	366	363
	204	451	483	503	464	468
	205	398	411	470	355	313
	206
	Mean	418.6	425.4	420.6	382.2	388
	S.E.	33.5	22.9	28.8	21.3	25.6
BUN
		after administration (Day)
Group	No.	7	35	63	91	119
Wild-STZ	101	13.6	21.3	18.1	21	19.7
	102	19.1	24.7	21.6	22.3	21.9
	103	21	23.5	24.5	23.7	23
	104	17.5	19.2	18.2	19.1	18
	105	20.9	20.1	16.9	18.6	13.1
	106	21.5	19.1	20.4	20.5	22.1
	Mean	18.9	21.3	20	20.9	19.6
	S.E.	1.2	1	1.1	0.8	1.5
TG-STZ	201	22.6	19.6	21.8	21.2	19.2
	202	24.2	22.7	23	23.2	23.3
	203	19.1	22.1	22.3	22.9	21.2
	204	18	20.9	22.6	19.2	23
	205	19.2	17.8	21.8	23.6	24.2
	Mean	20.6	20.6	22.3	22	22.2
	S.E.	1.2	0.9	0.2	0.8	0.9
Ccr
		after administration (Day)
群名	動物番号	7	35	63	91	119
Wild-STZ	101	502.3	283.7	309.9	441.1	340.8
	102	328.3	320.1	300.1	322.1	310.7
	103	354.8	439.9	276.8	453.1	268.6
	104	310.2	297.6	274.4	276.3	298.9
	105	369.8	259.7	342.6	300.3	308
	106	324.8	279.6	306.6	311.6	356.5
	Mean	365	313.4	301.7	350.8	313.9
	S.E.	28.8	26.6	10.2	31.1	12.7
TG-STZ	201	344.6	362.2	332	328.8	355.3
	202	395.1	351.3	324.7	241.9	362.4
	203	364.4	356	331.7	335.7	374.2
	204	373.3	353.3	316.6	236.9	345.1
	205	325.9	337.8	339.1	313.9	262
	Mean	360.7	352.1	328.8	291.4	339.8
	S.E.	11.9	4	3.8	21.5	20
urinary protein								urinary creatinine
		after administration (Day)								after administration (Day)
Group	No.	5	33	61	89	117		Group	No.	5	33	61	89	117
Wild-STZ	101	10	20	15	17	10		Wild-STZ	101	5.2	4.3	5.8	9.7	5.8
	102	12	6	14	18	20			102	5.2	4.8	4.9	5.7	6.2
	103	12	25	30	41	46			103	4.2	4.1	3.7	4.7	4.5
	104	7	12	13	9	14			104	5.3	5.6	4.4	5.4	6.5
	105	10	14	11	10	13			105	5.9	3.8	4.6	4	4.8
	106	10	11	11	13	16			106	6.4	5.4	5.9	6.4	8.1
	Mean	10.2	14.7	15.7	18	19.8			Mean	5.4	4.7	4.9	6	6
	S.E.	0.7	2.8	2.9	4.8	5.4			S.E.	0.3	0.3	0.3	0.8	0.5
TG-STZ	201	10	6	8	8	18		TG-STZ	201	8.4	6.7	7.1	6.6	8.1
	202	11	8	6	7	9			202	7.4	6.7	6.2	6.8	8.7
	203	6	7	6	7	10			203	7.7	6.2	5.7	6	7.1
	204	9	5	6	5	8			204	8.6	6	6	6.3	7.2
	205	11	13	9	10	11			205	9.5	8.8	8.1	7.6	9.6
	206								206
	Mean	9.4	7.8	7	7.4	11.2			Mean	8.3	6.9	6.6	6.7	8.1
	S.E.	0.9	1.4	0.6	0.8	1.8			S.E.	0.4	0.5	0.4	0.3	0.5

## Sheet: Figure 1b
	Figure 1b Glomerular volume (mm3)
			WT rat	10^5		SLCO4C1-Tg rat	10^5
		1	3.30329e+06	33.0329		2.40235e+06	24.0235
		2	3.99175e+06	39.9175		2.68674e+06	26.8674
		3	2.77674e+06	27.7674		2.02696e+06	20.2696
		4	2.23067e+06	22.3067		2.63141e+06	26.3141
		5	2.68433e+06	26.8433		1.57542e+06	15.7542
		6	2.82752e+06	28.2752		1.48182e+06	14.8182
		7	4.97564e+06	49.7564		2.06952e+06	20.6952
		8	4.21074e+06	42.1074		1.77484e+06	17.7484
		9	4.3714e+06	43.714		3.63153e+06	36.3153
		10	4.23987e+06	42.3987		1.89965e+06	18.9965
		11	3.44151e+06	34.4151		1.69959e+06	16.9959
		12	3.70843e+06	37.0843		2.07561e+06	20.7561
		13	3.51516e+06	35.1516		2.35189e+06	23.5189
		14	3.79304e+06	37.9304		1.97926e+06	19.7926
		15	3.30132e+06	33.0132		2.24241e+06	22.4241
		16	3.16718e+06	31.6718		2.06671e+06	20.6671
		17	3.52581e+06	35.2581		1.66173e+06	16.6173
		18	3.11108e+06	31.1108		1.75254e+06	17.5254
		19	4.25156e+06	42.5156		2.29281e+06	22.9281
		20	3.94204e+06	39.4204		3.17773e+06	31.7773
		21	4.21274e+06	42.1274		2.14785e+06	21.4785
		22	2.78956e+06	27.8956		1.95963e+06	19.5963
		23	2.9478e+06	29.478		2.14957e+06	21.4957
		24	2.68612e+06	26.8612		1.96336e+06	19.6336
		25	2.61771e+06	26.1771		1.97052e+06	19.7052
		26	2.27577e+06	22.7577		2.86891e+06	28.6891
		27	2.21847e+06	22.1847		1.73327e+06	17.3327
		28	2.62094e+06	26.2094		2.30858e+06	23.0858
		29	3.145e+06	31.45		2.06817e+06	20.6817
		30	4.05792e+06	40.5792		2.31085e+06	23.1085
		31	2.35844e+06	23.5844		1.84399e+06	18.4399
		32	2.81036e+06	28.1036		2.02198e+06	20.2198
		33	2.85795e+06	28.5795		2.82055e+06	28.2055
		34	3.68379e+06	36.8379		1.26119e+06	12.6119
		35	2.20691e+06	22.0691		2.07633e+06	20.7633
		36	2.22363e+06	22.2363		2.47343e+06	24.7343
		37	2.25434e+06	22.5434		1.71482e+06	17.1482
		38	2.42071e+06	24.2071		2.24424e+06	22.4424
		39	2.80279e+06	28.0279		1.46945e+06	14.6945
		40	2.24635e+06	22.4635		2.35653e+06	23.5653
		41	2.9004e+06	29.004		2.2963e+06	22.963
		42	3.28735e+06	32.8735		2.43517e+06	24.3517
		43	3.01336e+06	30.1336		3.00033e+06	30.0033
		44	2.8429e+06	28.429		2.34111e+06	23.4111
		45	3.96236e+06	39.6236		2.4328e+06	24.328
		46	3.24461e+06	32.4461		2.55462e+06	25.5462
		47	3.22991e+06	32.2991		1.83288e+06	18.3288
		48	3.30712e+06	33.0712		2.43473e+06	24.3473
		49	3.32754e+06	33.2754		2.01135e+06	20.1135
		50	3.74824e+06	37.4824		1.97651e+06	19.7651

## Sheet: Figure 1g
Figure 1g
	Compound	0.31_172.9700m/z
	m/z	172.97			Ctrl			TG
	Retention time (min)	0.313317			Day 7	Day 63	Day 119	Day 7	Day 63	Day 119
Ctrl-d7	20121204_B005AFAMM_NEG	2.74341e+07		Intensity	3.99017e+07	4.84584e+07	7.26417e+07		2.87228e+07	4.98536e+07
	20121204_B011AFAMM_NEG	5.08572e+07		SD	9.26149e+06	5.96635e+06	1.0712e+07		3.99327e+06	7.85844e+06
	20121204_B016AFAMM_NEG	2.73379e+07			39900000	485000000	726000000		287000000	499000000
	20121204_B023AFAMM_NEG	2.72236e+07
	20121204_B024AFAMM_NEG	3.52093e+07
	20121204_B027AFAMM_NEG	5.44921e+07
	20121204_B028AFAMM_NEG	3.66263e+07
	20121204_B034AFAMM_NEG	3.8142e+07
	20121204_B038AFAMM_NEG	4.76362e+07
	20121204_B042AFAMM_NEG	3.36488e+07
	20121204_B043AFAMM_NEG	5.26712e+07
	20121204_B048AFAMM_NEG	3.65065e+07
	20121204_B050AFAMM_NEG	4.99852e+07
	20121204_B053AFAMM_NEG	3.45691e+07
	20121204_B054AFAMM_NEG	3.96376e+07
	20121204_B057AFAMM_NEG	5.33796e+07
	20121204_B061AFAMM_NEG	3.46968e+07
	20121204_B063AFAMM_NEG	3.81765e+07
	Mean	3.99017e+07
	SD	9.26149e+06
Ctrl-d63	20121204_B008AFAMM_NEG	5.48787e+07
	20121204_B009AFAMM_NEG	5.44789e+07
	20121204_B010AFAMM_NEG	5.01934e+07
	20121204_B012AFAMM_NEG	4.12598e+07
	20121204_B017AFAMM_NEG	4.98973e+07
	20121204_B022AFAMM_NEG	5.44932e+07
	20121204_B041AFAMM_NEG	4.13602e+07
	20121204_B047AFAMM_NEG	4.05055e+07
	20121204_B052AFAMM_NEG	4.90591e+07
	Mean	4.84584e+07
	SD	5.96635e+06
Ctrl-d119	20121204_B020AFAMM_NEG	6.98195e+07
	20121204_B029AFAMM_NEG	6.28654e+07
	20121204_B031AFAMM_NEG	6.75037e+07
	20121204_B035AFAMM_NEG	6.66492e+07
	20121204_B044AFAMM_NEG	8.84573e+07
	20121204_B049AFAMM_NEG	8.63493e+07
	20121204_B051AFAMM_NEG	8.48066e+07
	20121204_B060AFAMM_NEG	6.52161e+07
	20121204_B062AFAMM_NEG	6.21077e+07
	Mean	7.26417e+07
	SD	1.0712e+07
	P value	1.40878e-08
	Fold	1.82052
TG-d63	20121204_B004AFAMM_NEG	2.66452e+07
	20121204_B006AFAMM_NEG	2.43618e+07
	20121204_B013AFAMM_NEG	3.1595e+07
	20121204_B018AFAMM_NEG	2.61142e+07
	20121204_B019AFAMM_NEG	3.26772e+07
	20121204_B026AFAMM_NEG	3.26883e+07
	20121204_B033AFAMM_NEG	3.13136e+07
	20121204_B036AFAMM_NEG	3.19827e+07
	20121204_B039AFAMM_NEG	2.32401e+07
	20121204_B040AFAMM_NEG	2.31897e+07
	20121204_B046AFAMM_NEG	3.2143e+07
	Mean	2.87228e+07
	SD	3.99327e+06
	P value	5.76174e-08
	Fold	0.592731
TG-d119	20121204_B007AFAMM_NEG	4.9504e+07
	20121204_B014AFAMM_NEG	3.84471e+07
	20121204_B015AFAMM_NEG	5.00359e+07
	20121204_B021AFAMM_NEG	5.42998e+07
	20121204_B025AFAMM_NEG	5.70726e+07
	20121204_B030AFAMM_NEG	5.61417e+07
	20121204_B032AFAMM_NEG	3.71643e+07
	20121204_B037AFAMM_NEG	5.63078e+07
	20121204_B045AFAMM_NEG	5.731e+07
	20121204_B056AFAMM_NEG	5.0407e+07
	20121204_B058AFAMM_NEG	5.43149e+07
	20121204_B059AFAMM_NEG	3.72387e+07
	Mean	4.98536e+07
	SD	7.85844e+06
	P value	1.959e-05
	Fold	0.686295

## Sheet: Figure 1j
Figure 1j
		pmol/mg	SEM	OATP-vec	average	SEM		→pg/µL	Cal	pg/well	pmol/well	average	SEM	mg/well	pmol/mg	average	SEM	OATP-vec	average	SEM
	Mock	15.4515	0.289046					Mock	2.73313	341.641	1.96154	2.03732	0.0381113	0.131852	14.8768	15.4515	0.289046
	SLCO4C1	19.5932	0.42955	3.42493	4.14164	0.42955		Ctrl	2.90143	362.678	2.08232			0.131852	15.7929
								5 min	2.88158	360.198	2.06808			0.131852	15.6849
								SLCO4C1	2.87919	359.898	2.06636	2.14482	0.0470218	0.109468	18.8765	19.5932	0.42955	3.42493	4.14164	0.42955
								MDCKII	2.98059	372.574	2.13914			0.109468	19.5413	p value	0.0013243	4.08977
								5 min	3.10573	388.217	2.22895			0.109468	20.3618			4.91022

## Sheet: Figure 2a
Figure 2a
	Plasma PS
	Ctrl	μM		PS	μM
	177	13.5806		173	4.57478
	178	0.561368		174	19.0875
	179	0.207027		175	60.6869
	181	0.674324		176	36.6225
	183	0.292411		180	3.15445
	Ave	3.06315		182	39.9233
	N	5		Ave	27.3416
	SD	5.88254		N	6
	SE	2.63075		SD	22.4847
				SE	9.17936
	plasma PCS
	Ctrl	μg/mL	μM		PCS	μg/mL	μM
	177	0.163008	0.865572		173	0.199299	1.05828
	178	0.212138	1.12645		174	0.23025	1.22263
	179	0.17269	0.916986		175	0.227687	1.20902
	181	0.151191	0.802822		176	0.15138	0.803829
	183	0.166701	0.885184		180	0.166683	0.885086
	Ave	0.173146	0.919403		182	0.178113	0.945781
	N	5	5		Ave	0.192235	1.02077
	SD	0.0231676	0.12302		N	6	6
	SE	0.0103609	0.0550161		SD	0.0324757	0.172446
					SE	0.0132581	0.0704007
	Plasma IS
	Ctrl	μg/mL	μM		IS	μg/mL	μM
	177	2.81783	13.2156		173	3.55289	16.663
	178	3.93452	18.4529		174	4.70191	22.0519
	179	7.22803	33.8994		175	7.58377	35.5679
	181	3.00627	14.0994		176	3.6566	17.1495
	183	4.08746	19.1702		180	2.67837	12.5616
	Ave	4.21482	19.7675		182	6.80075	31.8955
	N	5	5		Ave	4.82905	22.6482
	SD	1.77387	8.31943		N	6	6
	SE	0.793297	3.72056		SD	1.95555	9.17154
					SE	0.798351	3.74426
	Plasma TMAO
	Ctrl	μM		TMAO	μM
	177	5.83288		173	6.23404
	178	11.2929		174	6.877
	179	18.7072		175	44.7256
	181	13.5038		176	18.2574
	183	18.967		180	6.77791
	Ave	13.6608		182	44.517
	N	5		Ave	21.2315
	SD	5.48932		N	6
	SE	2.4549		SD	18.6704
				SE	7.62215

## Sheet: Figure 2b
Figure 2b
							Plasma Creatinine
		Albuminuria (mg/day)					Ctrl	mM		PS	mM
							177	5.85734		173	7.38486
		Ctrl	0w	6w			178	6.73111		174	6.68312
		177	2387.76	1913.03			179	7.4787		175	8.79882
		178	1679.46	1693.49			181	7.66536		176	7.06402
		179	331.9	1419.55			183	6.67747		180	7.51418
		181	2091.31	2275.57			Ave	6.88199		182	10.1289
		183	1142.83	572.85			N	5		Ave	7.92898
		Mean	1526.65	1574.9			SD	0.721845		N	6
		N	5	5			SE	0.322819		SD	1.29342
		SD	815.237	641.789						SE	0.528035
		SE	364.585	287.017
		PS	0w	6w
		173	1479.3	2434.67
		174	444.142	2342.76
		175	1079.08	5706.96
		176	142.56	3849.85
		180	1874.83	2347.44
		182	2116.36	8026.26
		Mean	1189.38	4117.99
		N	6	6
		SD	784.42	2323.41
		SE	320.238	948.529

## Sheet: Figure 2d
Figure 2d
	Cell survival
	Raw Data{Wavelength:450.0} OD value
	PS										PS
		Ctrl	0.01mM	0.03mM	0.1mM	0.3mM	1mM	3mM	10mM			Ctrl	0.01	0.03	0.1	0.3	1	3	10
		0.938	0.942	0.927	0.585	0.863	0.843	0.751	0.572		Mean	0.9005	0.885167	0.809667	0.695667	0.772	0.748167	0.582833	0.472833
		0.936	0.788	0.923	0.536	0.871	0.737	0.525	0.403		SE	0.015543	0.0243453	0.0684941	0.05809	0.0586561	0.0646083	0.0640564	0.0265373
		0.894	0.873	0.85	0.872	0.704	0.904	0.783	0.42
		0.923	0.892	0.584	0.864	0.507	0.45	0.537	0.491
		0.862	0.864	0.961	0.633	0.849	0.802	0.535	0.435		Fold of Ctrl	Ctrl	0.01	0.03	0.1	0.3	1	3	10
		0.85	0.952	0.613	0.684	0.838	0.753	0.366	0.516		Mean	1	0.982972	0.89913	0.772534	0.857301	0.830835	0.647233	0.525079
	Mean	0.9005	0.885167	0.809667	0.695667	0.772	0.748167	0.582833	0.472833		SE	0.0172604	0.0270353	0.0760623	0.0645086	0.0651372	0.0717471	0.0711343	0.0294695
	N	6	6	6	6	6	6	6	6
	SD	0.0380723	0.0596336	0.167776	0.142291	0.143677	0.158257	0.156906	0.0650028
	SE	0.015543	0.0243453	0.0684941	0.05809	0.0586561	0.0646083	0.0640564	0.0265373
	TTEST vs ctrl		0.607103	0.224995	0.00669962	0.0602614	0.0448306	0.000702939	7.22233e-08
	PS
	Fold of Ctrl
		Ctrl	0.01mM	0.03mM	0.1mM	0.3mM	1mM	3mM	10mM
		1.04164	1.04609	1.02943	0.649639	0.958356	0.936147	0.833981	0.635203
		1.03942	0.875069	1.02499	0.595225	0.96724	0.818434	0.583009	0.447529
		0.992782	0.969461	0.94392	0.968351	0.781788	1.00389	0.869517	0.466408
		1.02499	0.990561	0.648529	0.959467	0.563021	0.499722	0.596335	0.545253
		0.957246	0.959467	1.06718	0.702943	0.94281	0.890616	0.594114	0.483065
		0.94392	1.05719	0.680733	0.759578	0.930594	0.836202	0.406441	0.573015
		1	0.982972	0.89913	0.772534	0.857301	0.830835	0.647233	0.525079
		6.66297	6.66297	6.66297	6.66297	6.66297	6.66297	6.66297	6.66297
		0.0422791	0.0662228	0.186314	0.158013	0.159553	0.175744	0.174243	0.0721853
		0.0172604	0.0270353	0.0760623	0.0645086	0.0651372	0.0717471	0.0711343	0.0294695

## Sheet: Figure 2e
Figure 2e
	HUPEC 5000/well
	PS 24h expose
		PS concentration (mM)
	RFU	Ctrl	0.03	0.1	0.3	1	3	10
		1734924	2013738	2035395	1763944	1247235	910844	359048
		2100100	1896849	1887077	1500881	1341245	929508	357058
		2283246	1850051	1832201	1690082	1240960	818214	414286
		2075376	1762270	1668550	1456072	1586136	787242	340336
		1969098	1898004	1626874	1663319	1179357	906186	345668
		2146853	1871627	1823552	1869852	1413770	844710	421192
	Mean	2.0516e+06	1.88209e+06	1.81227e+06	1.65736e+06	1.33478e+06	866117	372931
	N	6	6	6	6	6	6	6
	SD	185871	81602.8	148951	156603	148380	57617.1	35467.6
	SE	75881.7	33314.2	60809.1	63932.7	60576	23522.1	14479.6
		TTEST	0.0680271	0.03361	0.00262953	2.36236e-05	3.67523e-08	9.52275e-10
	RFU	Ctrl	0.03	0.1	0.3	1	3	10
	Mean	2.0516e+06	1.88209e+06	1.81227e+06	1.65736e+06	1.33478e+06	866117	372931
	SE	75881.7	33314.2	60809.1	63932.7	60576	23522.1	14479.6

## Sheet: Figure 2f
Figure 2f
	ATP production
		PS concentration (mM)
		Ctrl	0.1	0.3	1	3
		91.855	79.9642	66.9472	56.5588	60.9774
		89.1299	78.6536	61.8948	54.578	58.6456
		88.1847	79.2612	61.9347	54.4501	57.7754
		90.5122	81.1441	63.6261	56.6668	59.8504
	Mean	89.9204	79.7558	63.6007	55.5634	59.3122
	SE	0.802618	0.53467	1.18623	0.606829	0.699328
	Proton leak
		PS concentration (mM)
		Ctrl	0.1	0.3	1	3
		3.58225	1.30098	0.358529	-3.27141	2.77414
		6.3073	2.61159	5.41101	-1.29055	5.10601
		7.25253	2.00402	5.37107	-1.16263	5.97615
		4.92501	0.121038	3.67966	-3.37934	3.90121
	Mean	5.51677	1.50941	3.70507	-2.27598	4.43938
	SE	0.802618	0.53467	1.18623	0.606829	0.699328
	Max respiration capacity
		PS concentration (mM)
		Ctrl	0.1	0.3	1	3
		110.057	96.5314	84.5233	81.1382	70.9273
		108.52	94.7129	83.3545	80.0669	71.9726
		104.581	91.4221	83.9227	80.0647	72.6161
		102.434	87.3922	79.9397	77.8321	69.2791
	Mean	106.398	92.5147	82.935	79.7755	79.7755
	SE	1.75375	2.0083	1.02657	0.69535	0.69535
	Basal respiration
		PS concentration (mM)
		Ctrl	0.1	0.3	1	3
		43.75	39.5229	32.7505	20.056	28.1094
		40.9562	34.957	39.4531	18.4266	25.6066
		38.6066	31.8739	34.0723	16.7895	22.1739
		42.5764	34.0978	35.1963	20.74	24.9024
		41.2044	32.0059	33.1855	18.3522	22.8581
	Mean	41.4187	34.4915	34.9315	18.8729	24.7301
	SE	0.86438	1.39134	1.20539	0.696293	1.05488
	Non mitochondrial respiration
		PS concentration (mM)
		Ctrl	0.1	0.3	1	3
		8.80843	11.8925	13.8005	24.3892	6.33583
		10.9945	11.4835	15.3181	26.0836	7.92971
		11.8619	10.7208	17.0509	27.0273	8.46025
		12.1779	10.9011	16.3476	28.4521	7.06296
	Mean	10.9607	11.2495	15.6293	26.488	7.44718
	SE	0.759782	0.26912	0.705816	0.852309	0.469208

## Sheet: Figure 2g
Figure 2g
		Plasma PS (mM)
			HFD-Ctrl	HFD-PS
			1.93548	3.10048
			2.35694	3.94828
			0.171766	4.52925
				12.8036
		Mean	1.48806	6.09539
		N	3	4
		SD	1.15926	4.51043
		SE	0.669299	2.25521
		Creatinine (mg/dL)				Creatinine (μM)
			KKAy-HF-Ctrl	KKAy-HF-PS			KKAy-HF-Ctrl	KKAy-HF-PS
			0.9	0.3			79.56	26.52
			0.3	0.2			26.52	17.68
			0.2	0.3			17.68	26.52
			0.3	0.2			26.52	17.68
		Mean	0.425	0.25		Mean	37.57	22.1
		N	4	4		N	4	4
		SD	0.320156	0.057735		SD	28.3018	5.10378
		SE	0.160078	0.0288675		SE	14.1509	2.55189
		Urinary Creatinine (mg/mgCr)
			HFD-Ctrl	HFD-PS
			956.836	493.523
			295.455	947.24
			309.659	862.05
			99.4118	1309.84
		Mean	415.34	903.163
		N	4	4
		SD	373.528	335.075
		SE	186.764	167.537

[truncated: 28 more sheets: Figure 2i, Figure 2j, Figure 4b, Figure 4c, Figure 4d, Figure 4f, Figure 4g, Figure 4h, Figure 5a, Figure 5b, Figure 5c, Figure 5d-e, Supp. Fig.10, Figure 5d-e, Supp.Fig. 11, 12, Figure 5d-e, Supp.Fig.13-15, Supplementary Table 2, Supplementary Table 3, Supplementary Figure 1, Supplementary Figure 3, Supplementary Figure 4, Supplementary Figure 5 …]
